# Supplementary material for: A loss-of-function variant in canine GLRA1 associates with a neurological disorder resembling human hyperekplexia
Source: Hum Genet. 2023 May 24;142(8):1221–30. doi: 10.1007/s00439-023-02571-z (PMC10449970; doi:10.1007/s00439-023-02571-z)
Supplement: Supplementary file 3 — Online Resource 3. The number of genomes and exomes from different breeds used as control variant data sets in filtering (XLSX 21 KB) [file 439_2023_2571_MOESM3_ESM.xlsx]

## Sheet: Sheet1
A loss-of-function variant in canine GLRA1 associates with a neurological disorder resembling human hyperekplexia. Human Genetics. Tiina Heinonen, Thomas Flegel, Hanna Müller, Alexandra Kehl, Sruthi Hundi, Kaspar Matiasek, Andrea Fischer, Jonas Donner, Oliver P Forman, Hannes Lohi*, Marjo K Hytönen*. *Corresponding authors: Hannes Lohi (hannes.lohi@helsinki.fi) and Marjo K Hytönen (marjo.hytonen@…
	Number of individuals
Breed or species	Gene discovery cohort	Variant prioritizing cohort
Affenpinscher	0	9
Afghan Hound	3	5
Airedale Terrier	9	12
Akbash	0	3
Akita	3	10
Alaskan Husky	0	1
Alaskan Malamute	14	21
Alpine Dachsbracke	0	11
American Akita	0	7
American Bulldog	0	11
American Eskimo Dog	0	6
American Foxhound	0	13
American Hairless Terrier	5	12
American Staffordshire Terrier	0	7
American Water Spaniel	0	9
Anatolian Shepherd Dog	0	7
Anglo-Francais Hound	0	4
Appenzeller Sennenhund	0	17
Ariege Pointer	0	6
Ariegeois	0	1
Artois Hound	0	2
Australian Cattle Dog	0	9
Australian Kelpie	14	23
Australian Shepherd	3	8
Australian Silky Terrier	0	3
Australian Terrier	13	22
Auvergne Pointer	0	6
Azawakh	0	1
Bandog	0	1
Barbet	2	10
Basenji	2	8
Basset Artesien Normand	0	8
Basset Fauve de Bretagne	0	9
Basset Griffon Vendeen	0	4
Basset Hound	0	12
Bavarian Mountain Scent Hound	0	9
Beagle	0	6
Bearded Collie	0	11
Beauceron	0	5
Bedlington Terrier	0	10
Belgian Shepherd Dog	18	51
Bergamasco Sheepdog	0	6
Bernese Mountain Dog	0	10
Bichon Frise	9	27
Biewer Terrier	0	6
Billy	0	2
Black and Tan Coonhound	0	2
Black Russian Terrier	0	10
Bloodhound	0	7
Blue Gascony Griffon	0	3
Blue Picardy Spaniel	0	6
Bluetick Coonhound	0	3
Boerboel	0	4
Bohemian Shepherd	0	12
Bolognese	0	10
Bolonka	0	2
Border Collie	54	78
Border Terrier	0	1
Boston Terrier	3	8
Bourbonnais Pointing Dog	0	11
Bouvier des Ardennes	0	2
Bouvier des Flandres	0	12
Boxer	4	12
Boykin Spaniel	0	5
Bracco Italiano	0	12
Braques Francais	0	5
Brazilian Terrier	0	10
Briard	0	7
Briquet Griffon Vendeen	0	2
Brittany	0	11
Broholmer	0	12
Bruno Jura Hound	0	5
Brussels Griffon	0	10
Bull Terrier	0	9
Bulldog	1	2
Bullmastiff	0	10
Cairn Terrier	3	10
Canaan Dog	0	4
Canary Mastiff	0	3
Cane Corso	0	10
Cardigan Welsh Corgi	0	5
Carolina Dog	0	3
Catahoula Leopard Dog	0	7
Catalan Sheepdog	0	8
Catalburun	0	3
Caucasian Ovcharka	0	7
Cavalier King Charles Spaniel	2	12
Central Asian Shepherd Dog	1	7
Cesky Fousek	0	5
Cesky Terrier	4	13
Chesapeake Bay Retriever	0	6
Chihuahua	3	8
Chinese Crested	0	4
Chinese Shar-Pei	0	8
Chinook	0	6
Chow Chow	0	6
Cirneco dell'Etna	0	9
Clumber Spaniel	0	7
Cocker Spaniel	0	4
Collie	0	21
Continental Bulldog	0	6
Continental Toy Spaniel (Papillon)	0	11
Continental Toy Spaniel (Phalene)	3	13
Coton de Tulear	1	5
Coyote	0	4
Cretan Tracer	0	7
Croatian Sheepdog	0	8
Curly-Coated Retriever	1	7
Czechoslovakian Wolfdog	0	6
Dachshund	2	34
Dalmatian	5	14
Dandie Dinmont Terrier	2	11
Danish-Swedish Farmdog	0	12
Deerhound	1	1
Dobermann	19	32
Dogo Argentino	0	8
Dogo Canario	0	6
Dogue de Bordeaux	0	11
Drever	0	12
Dutch Partridge Dog	0	2
Dutch Shepherd	2	10
East Siberian Laika	5	5
East-European shepherd	0	6
Elo	0	6
English Bulldog	0	3
English Cocker Spaniel	0	7
English Foxhound	0	2
English Pointer	0	11
English Setter	0	3
English Shepherd	0	3
English Springer Spaniel	4	7
English Toy Spaniel	0	3
English Toy Terrier	0	20
Entlebucher Mountain Dog	0	17
Estonian Hound	0	6
Estrela Mountain Dog	0	12
Eurasier	0	7
Field Spaniel	1	8
Finnish Hound	6	18
Finnish Lapphund	17	19
Finnish Reindeer Herder	1	1
Finnish Spitz	14	25
Flanders Cattle Dog	4	4
Flat-Coated Retriever	0	4
Formosan Mountain Dog	0	3
Fox Terrier	4	10
French Bulldog	1	13
French Spaniel	0	6
Galgo Espanol	0	10
German Giant Spitz	0	6
German Hound	0	6
German Hunting Terrier	0	10
German Pinscher	5	11
German Pointing Dog	3	4
German Shepherd Dog	10	27
German Shorthaired Pointer	0	7
German Spaniel	0	8
German Spitz	0	6
German Spitz Klein	0	14
German Spitz Mittel	0	14
German Wirehaired Pointer	1	6
Giant Schnauzer	0	8
Glen of Imaal Terrier	0	6
Golden Retriever	3	18
Gordon Setter	0	2
Gotland Hound	0	2
Grand Basset Griffon Vendeen	0	6
Grand Bleu de Gascogne	0	1
Grand Griffon Vendeen	0	4
Great Anglo-French Tricolour Hound	0	6
Great Anglo-French White and Orange Hound	0	6
Great Dane	16	17
Great Pyrenees	0	10
Greater Swiss Mountain Dog	0	16
Greenland Dog	5	8
Greyhound	0	1
Griffon	1	4
Griffon Fauve de Bretagne	0	2
Griffon Nivernais	0	6
Grosspitz	0	1
Hallefors Elkhound	0	2
Hamiltonstovare	0	14
Hanoverian Scenthound	0	1
Harrier	0	3
Havanese	0	9
Heideterrier	0	1
Hellenic Hound	0	7
Hokkaido	0	4
Hortaya Borzaya	0	4
Hovawart	0	6
Hungarian Short-haired Pointer	0	1
Hungarian Wire-haired Pointer	0	1
Ibizan Hound	0	19
Icelandic Sheepdog	0	9
Irish Red and White Setter	0	1
Irish Setter	0	4
Irish Soft Coated Wheaten Terrier	8	8
Irish Terrier	0	5
Irish Water Spaniel	0	5
Irish Wolfhound	0	2
Italian Greyhound	3	3
Jack Russell Terrier	0	3
Japanese Akita	0	4
Japanese Chin	0	10
Japanese Spitz	0	15
Kai Ken	0	10
Kangal	0	2
Karelian Bear Dog	19	22
Kars	0	5
Keeshond	0	13
Kerry Blue Terrier	0	4
King Charles Spaniel	2	2
Kintamani	0	1
Kishu	0	6
Kromfohrlander	1	13
Kuvasz	4	16
Labernese	0	2
Labrador Retriever	48	70
Lagotto Romagnolo	11	25
Lakeland Terrier	0	12
Lancashire Heeler	4	13
Landseer	2	8
Lapponian Herder	10	10
Large Munsterlander	0	1
Leonberger	13	74
Lhasa Apso	0	13
Lowchen	0	8
Magyar Agar	0	12
Majorca Mastiff	0	6
Maltese	0	5
Manchester Terrier (Standard)	0	11
Maremma Sheepdog	0	9
Mastiff	0	9
Miniature Bull Terrier	0	5
Miniature Pinscher	2	9
Miniature Poodle	0	1
Miniature Schnauzer	9	34
Mixed breed	0	7
Mongolian Bankhar Dog	0	2
Mountain Cur	0	2
Mudi	0	7
Neapolitan Mastiff	0	6
Newfoundland	4	13
Norfolk Terrier	6	11
Norrbottenspitz	0	10
Norwegian Buhund	0	9
Norwegian Elkhound Grey	3	12
Norwegian Lundehund	1	7
Norwich Terrier	10	20
Nova Scotia Duck Tolling Retriever	3	12
Old English Sheepdog	0	9
Old German Shepherd	0	6
Olde English Bulldogge	0	6
Otterhound	0	11
Parson Russell Terrier	6	12
Patterdale Terrier	0	7
Pekingese	0	6
Pembroke Welsh Corgi	0	1
Peruvian Hairless Dog	4	9
Petit Basset Griffon Vendeen	0	17
Petit Bleu de Gascogne	0	4
Petit Brabancon Griffon	0	2
Pharaoh Hound	0	9
Picardy Shepherd	0	6
Picardy Spaniel	0	4
Pit Bull Terrier	0	4
Plott Hound	0	2
Polish Greyhound	0	14
Polish Lowland Sheepdog	3	2
Polish Tatra Sheepdog	0	11
Polski Owczarek Nizinny	0	3
Pomeranian	1	14
Pont-Audemer Spaniel	0	10
Poodle	0	24
Porcelaine	0	2
Portuguese Podengo	1	7
Portuguese Podengo Pequeno	0	4
Portuguese Pointer	0	2
Portuguese Sheepdog	0	9
Portuguese Water Dog	7	18
Posavac Hound	0	2
Prague Ratter	0	10
Pudelpointer	0	4
Pug	0	27
Puli	0	11
Pumi	0	9
Pyrenean Mastiff	0	12
Pyrenean Shepherd	1	13
Rat Terrier	0	4
Ratonero Bodeguero Andaluz	0	2
Redbone Coonhound	0	3
Rhodesian Ridgeback	3	10
Rottweiler	8	9
Russian Black Terrier	4	4
Russian Hound	0	12
Russian Toy	0	8
Russian Tsvetnaya Bolonka	0	6
Russo-European Laika	5	5
Saarloos Wolfdog	0	6
Saint Bernard	0	15
Saint Miguel Cattle Dog	0	4
Saint-Usuge Spaniel	0	2
Saluki	5	10
Samoyed	10	14
Sarabi	0	2
Sarplaninac	0	8
Schapendoes	5	9
Schipperke	0	8
Schnauzer	5	6
Scottish Deerhound	0	4
Sealyham Terrier	0	9
Segugio Italiano	0	8
Shar-Pei	0	1
Shetland Sheepdog	3	10
Shiba Inu	0	4
Shih Tzu	0	11
Shikoku	0	1
Shiloh Shepherd	0	1
Siberian Husky	9	12
Silken Windhound	0	4
Silky Terrier	0	6
Skye Terrier	0	3
Sloughi	0	7
Slovak Cuvac	0	14
Slovakian Wirehaired Pointer	0	4
Slovensky Kopov	0	2
Small Munsterlander	0	16
Small Swiss Hound	0	12
Smooth Fox Terrier	0	9
South Russian Ovcharka	0	6
Spanish Mastiff	0	10
Spanish Water Dog	1	10
Spinone Italiano	0	9
Stabyhoun	3	12
Staffordshire Bull Terrier	0	10
Standard Schnauzer	0	1
Sussex Spaniel	0	6
Swedish Elkhound	1	9
Swedish Lapphund	0	6
Swedish Vallhund	6	14
Swedish White Elkhound	0	14
Swiss Hound	0	12
Tamaskan	0	1
Tazi	0	2
Teddy Roosevelt Terrier	0	2
Thai Ridgeback	0	15
Tibetan Mastiff	3	13
Tibetan Spaniel	1	7
Tibetan Terrier	0	4
Tosa Inu	0	3
Toy Fox Terrier	0	13
Toy Poodle	0	2
Treeing Walker Coonhound	0	2
Turkish Mastiff	0	5
Turkish Zerdava	0	4
Village dog (Afghanistan)	0	3
Village dog (Alaska)	0	3
Village dog (Azerbaijan)	0	7
Village dog (Belize)	0	3
Village dog (Bulgaria)	0	2
Village dog (Cambodia)	0	4
Village dog (China)	0	184
Village dog (Congo)	0	16
Village dog (Costa Rica)	0	3
Village dog (Cuba)	0	1
Village dog (Fiji)	0	9
Village dog (French Polynesia)	0	13
Village dog (Iran)	0	27
Village dog (Kenya)	0	18
Village dog (Liberia)	0	17
Village dog (Mexico)	0	3
Village dog (Myanmar)	0	2
Village dog (Nepal)	0	8
Village dog (Peru)	0	4
Village dog (Philippines)	0	1
Village dog (Sri Lanka)	0	1
Village dog (Tajikistan)	0	1
Village dog (Thailand)	0	8
Village dog (Turks and Caicos Islands)	0	1
Village dog (Uzbekistan)	0	6
Vizsla	0	11
Volpino Italiano	0	12
Weimaraner	0	7
Welsh Corgi	0	2
Welsh Springer Spaniel	3	10
Welsh Terrier	0	6
West Highland White Terrier	14	32
West Siberian Laika	5	5
Whippet	5	15
White Swiss Shepherd Dog	6	18
Wire Fox Terrier	0	4
Wirehaired Pointing Griffon	0	6
Wolf	2	83
Xoloitzcuintli	0	8
Yorkshire Terrier	0	73
Zagar	0	7
Sum	600	3736
