# Supplementary material for: A loss-of-function variant in canine GLRA1 associates with a neurological disorder resembling human hyperekplexia
Source: Hum Genet. 2023 May 24;142(8):1221–30. doi: 10.1007/s00439-023-02571-z (PMC10449970; doi:10.1007/s00439-023-02571-z)
Supplement: Supplementary file 4 — Online Resource 4. Gene discovery cohort: The case-specific SNVs and indels revealed by filtering the variant data assuming an autosomal recessive inheritance (XLSX 85 KB) [file 439_2023_2571_MOESM4_ESM.xlsx]

## Sheet: Sheet1
A loss-of-function variant in canine GLRA1 associates with a neurological disorder resembling human hyperekplexia. Human Genetics. Tiina Heinonen, Thomas Flegel, Hanna Müller, Alexandra Kehl, Sruthi Hundi, Kaspar Matiasek, Andrea Fischer, Jonas Donner, Oliver P Forman, Hannes Lohi*, Marjo K Hytönen*. *Corresponding authors: Hannes Lohi (hannes.lohi@helsinki.fi) and Marjo K Hytönen (marjo.hytonen@…
Chromosome	Position bp	REF	ALT	Function Ensembl	Gene Ensembl	Exonic Function Ensembl	Amino Acid Change Ensembl	Function NCBI	Gene NCBI	Exonic Function NCBI	Amino Acid Change NCBI
chr1	5535838	G	A	intergenic	ENSCAFG00805001462;ENSCAFG00805001513	.	.	intergenic	LOC111092970;LOC111090571	.	.
chr1	59777444	CTCTCTCTTTCTT	C	intronic	ENSCAFG00805013604	.	.	intronic	MAN1A1	.	.
chr1	112063521	A	AGAAAGAAAGAAAGAAAGAAAGAAAGAAAGAAAGAAAG	intergenic	ENSCAFG00805003766;ENSCAFG00805003772	.	.	intergenic	LOC100688538;LOC100686117	.	.
chr1	112533837	C	G	intronic	ENSCAFG00805006851	.	.	intronic	CEACAM28	.	.
chr1	112533855	C	A	intronic	ENSCAFG00805006851	.	.	intronic	CEACAM28	.	.
chr1	115024000	G	A	intronic	ENSCAFG00805006044;ENSCAFG00805006108	.	.	ncRNA_intronic	LOC119869335	.	.
chr2	10160523	A	T	intergenic	ENSCAFG00805003191;ENSCAFG00805003279	.	.	intergenic	NEBL;LOC111091340	.	.
chr2	10239929	G	C,T	intergenic	ENSCAFG00805003191;ENSCAFG00805003279	.	.	ncRNA_intronic	LOC111091340	.	.
chr2	11777403	AAAT	A	intergenic	ENSCAFG00805003384;ENSCAFG00805003389	.	.	intergenic	MALRD1;LOC119871080	.	.
chr2	11777405	ATT	*	intergenic	ENSCAFG00805003384;ENSCAFG00805003389	.	.	intergenic	MALRD1;LOC119871080	.	.
chr2	11777410	A	AT	intergenic	ENSCAFG00805003384;ENSCAFG00805003389	.	.	intergenic	MALRD1;LOC119871080	.	.
chr2	12143003	C	CT,CTTT	ncRNA_intronic	ENSCAFG00805003405	.	.	intergenic	LOC119871047;LOC111091118	.	.
chr2	14573407	CG	C	intronic	ENSCAFG00805007960	.	.	intronic	MAP3K8	.	.
chr2	14573414	C	A	intronic	ENSCAFG00805007960	.	.	intronic	MAP3K8	.	.
chr2	17331368	CCTCT	C	intergenic	ENSCAFG00805009658;ENSCAFG00805009676	.	.	ncRNA_intronic	LOC119876055	.	.
chr2	25413330	G	C	intergenic	ENSCAFG00805003283;ENSCAFG00805003293	.	.	intergenic	LOC102153165;LOC100683304	.	.
chr2	46570225	GAAGAAGAA	G	intergenic	ENSCAFG00805001972;ENSCAFG00805001986	.	.	intergenic	LOC100684644;ELOVL7	.	.
chr2	58389977	C	G	intronic	ENSCAFG00805004649	.	.	intronic	PLLP	.	.
chr2	58401312	AGGGG	A	intronic	ENSCAFG00805004649;ENSCAFG00805004652	.	.	intronic	ARL2BP	.	.
chr2	62977432	A	AG	intergenic	ENSCAFG00805007925;ENSCAFG00805007971	.	.	ncRNA_intronic	LOC111092859	.	.
chr2	62977439	A	AAG	intergenic	ENSCAFG00805007925;ENSCAFG00805007971	.	.	ncRNA_intronic	LOC111092859	.	.
chr2	62977447	G	GA	intergenic	ENSCAFG00805007925;ENSCAFG00805007971	.	.	ncRNA_intronic	LOC111092859	.	.
chr2	62977451	G	GAA,GAAAGAAAGAAAGAAAGAAAGAAAGAAAGAAAGAAAGA	intergenic	ENSCAFG00805007925;ENSCAFG00805007971	.	.	ncRNA_intronic	LOC111092859	.	.
chr2	64560667	AAATAGAATATATCT	A	intronic	ENSCAFG00805009550	.	.	intergenic	LOC119870043;LOC100688523	.	.
chr2	64570186	TTC	T	intronic	ENSCAFG00805009550	.	.	intergenic	LOC100688523;LOC487290	.	.
chr2	64581239	C	T	intronic	ENSCAFG00805009550	.	.	intergenic	LOC100688523;LOC487290	.	.
chr2	64691376	G	A	intergenic	ENSCAFG00805009550;ENSCAFG00805009841	.	.	intergenic	LOC487290;LOC102153035	.	.
chr2	83819854	TGTGTGTGTGTGTGC	TGTGTGTGTGTGTGTGTGCGTGTGTGTGTGTGC,*	exonic	ENSCAFG00805002652	nonframeshift_insertion	ENSCAFG00805002652:ENSCAFT00805004811:exon1:c.401_402insGCACACACACACACACAC:p.H137_P138insTHTHTH,ENSCAFG00805002652:ENSCAFT00805004844:exon1:c.401_402insGCACACACACACACACAC:p.H137_P138insTHTHTH	upstream	PLOD1	.	.
chr2	84002322	C	T	intronic	ENSCAFG00805002910	.	.	upstream	DRAXIN	.	.
chr2	84043223	G	C	intronic	ENSCAFG00805003027	.	.	intronic	FBXO2	.	.
chr3	6193404	A	*	intergenic	ENSCAFG00805008717;ENSCAFG00805008730	.	.	intergenic	LOC100685550;LOC111095343	.	.
chr3	21264715	G	GA	intronic	ENSCAFG00805003574	.	.	intronic	RASA1	.	.
chr3	36861107	G	*	intergenic	ENSCAFG00805001072;ENSCAFG00805001078	.	.	intergenic	MKRN3;LOC100683834	.	.
chr3	37397712	G	T	ncRNA_intronic	ENSCAFG00805001191	.	.	ncRNA_intronic	LOC119871186	.	.
chr3	41527628	GA	G	intronic	ENSCAFG00805014898	.	.	intronic	MEF2A	.	.
chr3	48260484	T	TGAGAGAGA	intergenic	ENSCAFG00805018644;ENSCAFG00805018680	.	.	intergenic	LOC119870950;LOC100856235	.	.
chr3	69194020	TAAAAAAAAAAAAAAA	T	ncRNA_intronic	ENSCAFG00805001283	.	.	intergenic	LOC111095272;LOC102151487	.	.
chr3	78725575	GAA	G,GA	intergenic	ENSCAFG00805005367;ENSCAFG00805005378	.	.	intergenic	LOC111095393;LOC100685608	.	.
chr3	90559683	T	TTG	intergenic	ENSCAFG00805010840;ENSCAFG00805011144	.	.	intergenic	LOC102156292;LOC102156343	.	.
chr4	756805	T	TTCCTTC,TTCCTTCC	intronic	ENSCAFG00805007801	.	.	intronic	LOC119871425	.	.
chr4	15570007	G	A,T	intergenic	ENSCAFG00805001480;ENSCAFG00805001510	.	.	intergenic	EGR2;LOC102152465	.	.
chr4	15570009	GGGGGGGGGGGGGGGGGA	G	intergenic	ENSCAFG00805001480;ENSCAFG00805001510	.	.	intergenic	EGR2;LOC102152465	.	.
chr4	18964758	T	A	intronic	ENSCAFG00805002061	.	.	intronic	CTNNA3	.	.
chr4	41290415	T	TTTCTTTCTTTCTTTCTTTC	intergenic	ENSCAFG00805003551;ENSCAFG00805003560	.	.	intergenic	LOC119871718;SMIM23	.	.
chr4	45230185	GAAAAAAAAAAAAAAAAAAAAAAAA	G,GAAAAAA	intronic	ENSCAFG00805007101	.	.	intronic	LOC119863952	.	.
chr4	55020155	C	G	intergenic	ENSCAFG00805001793;ENSCAFG00805001836	.	.	intronic	SGCD	.	.
chr4	56792147	A	G	intronic	ENSCAFG00805002594	.	.	intronic	GRIA1	.	.
chr4	56924729	AAGATAGATAGATAGATAGATAGATAGATAGATAGATAGAT	AAGATAGATAGATAGATAGATAGATAGATAGAT,A	intronic	ENSCAFG00805002594	.	.	intronic	GRIA1	.	.
chr4	57028791	A	T	intergenic	ENSCAFG00805002594;ENSCAFG00805002623	.	.	intergenic	GRIA1;LOC111095718	.	.
chr4	57183647	C	T	intergenic	ENSCAFG00805002594;ENSCAFG00805002623	.	.	intergenic	GRIA1;LOC111095718	.	.
chr4	57230623	T	TAAAC,TAAATAAATAAACAAAC	intergenic	ENSCAFG00805002594;ENSCAFG00805002623	.	.	intergenic	GRIA1;LOC111095718	.	.
chr4	58338953	CCCTCTGCTTTCCTCTCTTTTCTTAGCCTTGCTGCTT	C	exonic	ENSCAFG00805002675	frameshift_deletion	ENSCAFG00805002675:ENSCAFT00805004856:exon2:c.57_67del:p.L20Qfs*4	exonic	GLRA1	nonframeshift_deletion	GLRA1:XM_038535459.1:exon2:c.77_106del:p.F27_S36del
chr4	58725389	CACAG	CAGACAG,C	intronic	ENSCAFG00805003146	.	.	intronic	SLC36A1	.	.
chr4	59086347	TC	T	intergenic	ENSCAFG00805003670;ENSCAFG00805003681	.	.	ncRNA_intronic	LOC102156813	.	.
chr4	70584901	A	G	intronic	ENSCAFG00805002121	.	.	intronic	C9	.	.
chr4	81582404	G	A	intergenic	ENSCAFG00805001344;ENSCAFG00805001357	.	.	intergenic	LOC102156602;CDH10	.	.
chr5	24787440	T	A	intronic	ENSCAFG00805001568	.	.	intronic	ELMOD1	.	.
chr5	43135795	TG	T	intergenic	ENSCAFG00805001111;ENSCAFG00805001154	.	.	downstream	LOC119871759	.	.
chr5	43395465	G	C	intergenic	ENSCAFG00805001194;ENSCAFG00805001217	.	.	intergenic	LOC102154367;LOC119872017	.	.
chr5	53651644	C	CTTCT	intergenic	ENSCAFG00805002730;ENSCAFG00805002840	.	.	intergenic	LOC102156622;LOC111095949	.	.
chr5	53651645	T	C	intergenic	ENSCAFG00805002730;ENSCAFG00805002840	.	.	intergenic	LOC102156622;LOC111095949	.	.
chr5	54080290	T	TA	intergenic	ENSCAFG00805002730;ENSCAFG00805002840	.	.	intergenic	LOC106558829;LOC111095950	.	.
chr6	18963050	A	AT	intronic	ENSCAFG00805018315	.	.	intronic	GSG1L	.	.
chr6	27643099	T	TAAA	intergenic	ENSCAFG00805031275;ENSCAFG00805031281	.	.	intergenic	LOC111096500;LOC111096501	.	.
chr6	28890300	C	CG	upstream	ENSCAFG00805031319	.	.	upstream	PARN	.	.
chr6	32711548	A	C	intronic	ENSCAFG00805006087	.	.	intronic	GRIN2A	.	.
chr6	37074358	CGGGGG	C	upstream	ENSCAFG00805012647	.	.	upstream	UBALD1	.	.
chr6	38355618	G	A	intronic	ENSCAFG00805018425	.	.	ncRNA_exonic	LOC119876364	.	.
chr6	38356723	C	T	intronic	ENSCAFG00805018425	.	.	downstream	LOC119876364	.	.
chr6	38357405	C	T	intronic	ENSCAFG00805018425	.	.	intergenic	LOC119876364;LOC119876364	.	.
chr6	42767999	T	TG	intronic	ENSCAFG00805001052	.	.	intronic	GNAI3	.	.
chr7	8984738	GGGGC	*	intronic	ENSCAFG00805004739	.	.	intronic	HHAT	.	.
chr7	33128664	C	T	intergenic	ENSCAFG00805018981;ENSCAFG00805019245	.	.	ncRNA_intronic	LOC111096683	.	.
chr7	40340269	C	T	intergenic	ENSCAFG00805031056;ENSCAFG00805031077	.	.	intergenic	CAPN2;CAPN8	.	.
chr7	46920346	A	G	intergenic	ENSCAFG00805004014;ENSCAFG00805004019	.	.	intergenic	LOC100683585;LOC102152974	.	.
chr7	47402383	GAAGAAAGAAATAAAGAAAGAAAAGAAAGAAAGA	G	intergenic	ENSCAFG00805004019;ENSCAFG00805004041	.	.	intergenic	LOC102152974;SYT4	.	.
chr7	47868159	T	C	intronic	ENSCAFG00805004099;ENSCAFG00805004131	.	.	intronic	RIT2	.	.
chr7	47966277	C	T	intronic	ENSCAFG00805004099	.	.	ncRNA_intronic	LOC102153101	.	.
chr7	47999171	C	T	intronic	ENSCAFG00805004099	.	.	intronic	RIT2	.	.
chr7	48000009	C	T	intronic	ENSCAFG00805004099	.	.	intronic	RIT2	.	.
chr7	48000982	C	T	intronic	ENSCAFG00805004099	.	.	intronic	RIT2	.	.
chr7	48002636	C	T	intronic	ENSCAFG00805004099	.	.	intronic	RIT2	.	.
chr7	48006987	GTTATATAT	G	intronic	ENSCAFG00805004099	.	.	intronic	RIT2	.	.
chr7	48006988	TTATATATATA	*	intronic	ENSCAFG00805004099	.	.	intronic	RIT2	.	.
chr7	48014397	C	T	intronic	ENSCAFG00805004099	.	.	intronic	RIT2	.	.
chr7	48019769	T	G	intronic	ENSCAFG00805004099	.	.	intronic	RIT2	.	.
chr7	48020329	C	T	intronic	ENSCAFG00805004099	.	.	intronic	RIT2	.	.
chr7	48020449	AG	A	intronic	ENSCAFG00805004099	.	.	intronic	RIT2	.	.
chr7	48020452	G	C	intronic	ENSCAFG00805004099	.	.	intronic	RIT2	.	.
chr7	48020506	G	A	intronic	ENSCAFG00805004099	.	.	intronic	RIT2	.	.
chr7	48021172	G	C	intronic	ENSCAFG00805004099	.	.	intronic	RIT2	.	.
chr7	48024326	AAAGAAAGAAAGAAAG	A	intronic	ENSCAFG00805004099	.	.	intronic	RIT2	.	.
chr7	48026018	T	C	intronic	ENSCAFG00805004099	.	.	intronic	RIT2	.	.
chr7	48026182	T	C	intronic	ENSCAFG00805004099	.	.	intronic	RIT2	.	.
chr7	48026269	C	G	intronic	ENSCAFG00805004099	.	.	intronic	RIT2	.	.
chr7	48028432	G	C	intronic	ENSCAFG00805004099	.	.	intronic	RIT2	.	.
chr7	48033972	ATATGTGTGTG	ATGTGTG,A	intronic	ENSCAFG00805004099	.	.	intronic	RIT2	.	.
chr7	48033998	G	A	intronic	ENSCAFG00805004099	.	.	intronic	RIT2	.	.
chr7	48034000	G	A	intronic	ENSCAFG00805004099	.	.	intronic	RIT2	.	.
chr7	48040011	A	T	intronic	ENSCAFG00805004099	.	.	intronic	RIT2	.	.
chr7	48105959	A	AT	upstream	ENSCAFG00805004133	.	.	upstream	LOC119872716	.	.
chr7	48156857	TAAA	T	intergenic	ENSCAFG00805004133;ENSCAFG00805004137	.	.	intergenic	LOC119872716;LOC111096901	.	.
chr7	49002585	A	T	intergenic	ENSCAFG00805004338;ENSCAFG00805004343	.	.	intergenic	LOC111096759;LOC119876412	.	.
chr7	49312617	G	A	intergenic	ENSCAFG00805004338;ENSCAFG00805004343	.	.	intergenic	LOC119876412;LOC111096903	.	.
chr7	49977477	TCCACC	T	intergenic	ENSCAFG00805004343;ENSCAFG00805004359	.	.	intergenic	LOC111096762;LOC100856349	.	.
chr7	49977482	C	CATTAAAATAAT	intergenic	ENSCAFG00805004343;ENSCAFG00805004359	.	.	intergenic	LOC111096762;LOC100856349	.	.
chr7	50002110	C	T	intergenic	ENSCAFG00805004343;ENSCAFG00805004359	.	.	intergenic	LOC111096762;LOC100856349	.	.
chr7	50013669	G	A	intergenic	ENSCAFG00805004343;ENSCAFG00805004359	.	.	intergenic	LOC111096762;LOC100856349	.	.
chr7	50203984	C	G	ncRNA_exonic	ENSCAFG00805004367	.	.	intergenic	LOC100856349;LOC100684023	.	.
chr7	50620182	C	T	intergenic	ENSCAFG00805004359;ENSCAFG00805004396	.	.	intergenic	LOC100684023;LOC119872723	.	.
chr7	51616241	C	T	intergenic	ENSCAFG00805004414;ENSCAFG00805004420	.	.	intergenic	LOC119872587;LOC111096906	.	.
chr7	65076804	C	CGGG	intronic	ENSCAFG00805005518	.	.	intronic	CABLES1	.	.
chr8	8531927	CTTCT	C	intergenic	ENSCAFG00805025923;ENSCAFG00805025954	.	.	ncRNA_intronic	LOC102153911	.	.
chr8	17242336	A	G	intergenic	ENSCAFG00805005867;ENSCAFG00805005890	.	.	intergenic	LOC111097257;LOC100683064	.	.
chr8	29424238	G	T	intergenic	ENSCAFG00805002074;ENSCAFG00805002299	.	.	intergenic	FERMT2;LOC119872990	.	.
chr8	29424528	G	A	intergenic	ENSCAFG00805002074;ENSCAFG00805002299	.	.	intergenic	FERMT2;LOC119872990	.	.
chr8	29687517	TTTTATTTA	T,TTTTA	intergenic	ENSCAFG00805002299;ENSCAFG00805002399	.	.	intergenic	LOC100686587;LOC100686192	.	.
chr8	29687522	TTTATTTATTTATTTATTTATTTATTATTATTTA	*	intergenic	ENSCAFG00805002299;ENSCAFG00805002399	.	.	intergenic	LOC100686587;LOC100686192	.	.
chr8	50605463	AAGAAAG	A	intergenic	ENSCAFG00805010792;ENSCAFG00805010813	.	.	intergenic	ISM2;LOC119873045	.	.
chr8	65554743	G	GCCCCCCTGC	upstream	ENSCAFG00805016676	.	.	ncRNA_intronic	LOC111097154	.	.
chr8	66926010	T	A	intergenic	ENSCAFG00805017000;ENSCAFG00805017115	.	.	ncRNA_intronic	LOC111097156	.	.
chr9	8780012	A	T	intergenic	ENSCAFG00805021298;ENSCAFG00805021391	.	.	ncRNA_exonic	LOC119873235	.	.
chr9	10302610	T	G	intergenic	ENSCAFG00805021551;ENSCAFG00805021588	.	.	intergenic	LOC119873422;LOC111097529	.	.
chr9	10429750	C	T	intronic	ENSCAFG00805021705	.	.	intronic	KCNJ2	.	.
chr9	10570543	C	T	downstream	ENSCAFG00805022068	.	.	ncRNA_intronic	LOC106559255	.	.
chr9	10613190	C	A	ncRNA_intronic	ENSCAFG00805022165	.	.	ncRNA_intronic	LOC106559255;LOC119873259	.	.
chr9	11569626	G	C	intergenic	ENSCAFG00805024082;ENSCAFG00805024381	.	.	intergenic	LOC119873417;LOC119873416	.	.
chr9	12006940	A	T	intergenic	ENSCAFG00805025327;ENSCAFG00805025455	.	.	intergenic	GNA13;LOC111097330	.	.
chr9	12289623	C	T	intergenic	ENSCAFG00805025455;ENSCAFG00805025583	.	.	intergenic	RGS9;AXIN2	.	.
chr9	12298759	C	CA	intergenic	ENSCAFG00805025455;ENSCAFG00805025583	.	.	intergenic	RGS9;AXIN2	.	.
chr9	12834326	C	T	intronic	ENSCAFG00805026428	.	.	intronic	APOH	.	.
chr9	12876059	C	CAG	intergenic	ENSCAFG00805026428;ENSCAFG00805026446	.	.	intergenic	LOC119873256;LOC119876678	.	.
chr9	12947390	G	A	intronic	ENSCAFG00805026582	.	.	intronic	PRKCA	.	.
chr9	12952261	C	T	intronic	ENSCAFG00805026582	.	.	intronic	PRKCA	.	.
chr9	12954589	G	A	intronic	ENSCAFG00805026582	.	.	intronic	PRKCA	.	.
chr9	12967901	A	G	intronic	ENSCAFG00805026582	.	.	intronic	PRKCA	.	.
chr9	13028414	C	T	intronic	ENSCAFG00805026582	.	.	intronic	PRKCA	.	.
chr9	13061814	A	C	intronic	ENSCAFG00805026582	.	.	intronic	PRKCA	.	.
chr9	13108353	A	AC	intronic	ENSCAFG00805026582	.	.	intronic	PRKCA	.	.
chr9	13182719	A	G	intronic	ENSCAFG00805026582	.	.	intronic	PRKCA	.	.
chr9	13349362	TCTC	T	UTR3	ENSCAFG00805026795	.	.	intergenic	CACNG5;LOC102154199	.	.
chr9	13351614	G	A	intergenic	ENSCAFG00805026795;ENSCAFG00805026850	.	.	intergenic	CACNG5;LOC102154199	.	.
chr9	13365493	G	A	intergenic	ENSCAFG00805026795;ENSCAFG00805026850	.	.	intergenic	CACNG5;LOC102154199	.	.
chr9	13376627	G	A	intergenic	ENSCAFG00805026795;ENSCAFG00805026850	.	.	intergenic	CACNG5;LOC102154199	.	.
chr9	13379705	G	A	intergenic	ENSCAFG00805026795;ENSCAFG00805026850	.	.	intergenic	CACNG5;LOC102154199	.	.
chr9	13396559	G	A	intergenic	ENSCAFG00805026795;ENSCAFG00805026850	.	.	intergenic	CACNG5;LOC102154199	.	.
chr9	13414357	T	A	intergenic	ENSCAFG00805026795;ENSCAFG00805026850	.	.	ncRNA_intronic	LOC102154199	.	.
chr9	13423539	C	T	intronic	ENSCAFG00805026850	.	.	intronic	CACNG4	.	.
chr9	14480512	C	CCCTT	intronic	ENSCAFG00805029079	.	.	intronic	SMURF2	.	.
chr9	14482215	C	T	intronic	ENSCAFG00805029079	.	.	intronic	SMURF2	.	.
chr9	14513952	G	A	intronic	ENSCAFG00805029079	.	.	intronic	SMURF2	.	.
chr9	15228282	T	C	intronic	ENSCAFG00805007870	.	.	intronic	STRADA	.	.
chr9	15266569	G	A	intronic	ENSCAFG00805008046	.	.	intronic	MAP3K3	.	.
chr9	15348871	A	AATAAATGT	intronic	ENSCAFG00805008197	.	.	intronic	DCAF7	.	.
chr9	15518558	T	C	intronic	ENSCAFG00805009187	.	.	intronic	TANC2	.	.
chr9	15554631	G	A	intronic	ENSCAFG00805009187	.	.	intronic	TANC2	.	.
chr9	15579060	T	A	intronic	ENSCAFG00805009187	.	.	intronic	TANC2	.	.
chr9	15592516	T	TA	intronic	ENSCAFG00805009187	.	.	intronic	TANC2	.	.
chr9	15604186	T	C	intronic	ENSCAFG00805009187	.	.	intronic	TANC2	.	.
chr9	15604917	C	T	intronic	ENSCAFG00805009187	.	.	intronic	TANC2	.	.
chr9	15671364	T	TCAAAATGCCAAAAAAAAAAAAAAAAAAAAA	intronic	ENSCAFG00805009187	.	.	intronic	TANC2	.	.
chr9	15731449	C	T	intronic	ENSCAFG00805009187	.	.	intronic	TANC2	.	.
chr9	15755886	CTGTGTG	CTCTCTGTGTGTG,*	intronic	ENSCAFG00805009187	.	.	intronic	TANC2	.	.
chr9	15772047	T	C	intronic	ENSCAFG00805009187	.	.	intronic	TANC2	.	.
chr9	15777819	C	T	intronic	ENSCAFG00805009187	.	.	intronic	TANC2	.	.
chr9	15812359	G	A	intronic	ENSCAFG00805009187	.	.	intronic	TANC2	.	.
chr9	15852233	T	C	intergenic	ENSCAFG00805009187;ENSCAFG00805009301	.	.	ncRNA_intronic	LOC106559249	.	.
chr9	16103385	C	T	intronic	ENSCAFG00805009475	.	.	intronic	MRC2	.	.
chr9	16118527	T	C	intergenic	ENSCAFG00805009475;ENSCAFG00805009814	.	.	intergenic	MRC2;TLK2	.	.
chr9	16178820	A	G	intronic	ENSCAFG00805009814	.	.	intronic	TLK2	.	.
chr9	16469448	TATTTA	T	intronic	ENSCAFG00805010087	.	.	intergenic	LOC100688130;LOC119873247	.	.
chr9	16737433	C	T	intergenic	ENSCAFG00805010749;ENSCAFG00805010806	.	.	intergenic	WNT9B;WNT3	.	.
chr9	16995162	C	T	intergenic	ENSCAFG00805011242;ENSCAFG00805011672	.	.	intergenic	ARL17A;LOC119873411	.	.
chr9	17170095	C	T	intergenic	ENSCAFG00805011832;ENSCAFG00805012166	.	.	intergenic	SPPL2C;MAPT	.	.
chr9	17174485	C	T	intergenic	ENSCAFG00805011832;ENSCAFG00805012166	.	.	intergenic	SPPL2C;MAPT	.	.
chr9	17242336	CGGAGGAGGGGGGAGGAAAAAAGAGGGAGGGGGAAAGGGGGGAGGAGGGAGGGGGAGAAG	C	intronic	ENSCAFG00805012166	.	.	intergenic	SPPL2C;MAPT	.	.
chr9	17288694	C	A	intronic	ENSCAFG00805012166	.	.	intronic	MAPT	.	.
chr9	17355320	CAGAG	C	intronic	ENSCAFG00805012464	.	.	intergenic	MAPT;LOC119873239	.	.
chr9	17411381	G	A	intronic	ENSCAFG00805012464	.	.	intergenic	LOC119873239;MIR8885	.	.
chr9	17432500	G	A	intronic	ENSCAFG00805012464	.	.	intergenic	LOC119873239;MIR8885	.	.
chr9	17860798	G	A	ncRNA_intronic	ENSCAFG00805013579	.	.	intergenic	EFCAB13;LOC106558527	.	.
chr9	18166613	AT	A	intronic	ENSCAFG00805014583	.	.	intronic	MAP3K14	.	.
chr9	18500745	ATAAATAAATAAATAAGTAAGTAAGTAAGTAAGTAAG	ATAAGTAAG,*	intronic	ENSCAFG00805016295	.	.	intronic	EFTUD2	.	.
chr9	18507967	AAAG	A	intronic	ENSCAFG00805016295	.	.	intronic	EFTUD2	.	.
chr9	18561738	TTTCTTTTTTCTTTTCTTTTCTCTTTTCTTTTCTTTTCTTTTC	T	intronic	ENSCAFG00805016387	.	.	intergenic	HIGD1B;GJC1	.	.
chr9	18909144	A	G	intronic	ENSCAFG00805004797	.	.	intronic	GPATCH8	.	.
chr9	19995460	C	CTTTCT	intergenic	ENSCAFG00805008927;ENSCAFG00805009006	.	.	intergenic	LOC480510;G6PC1	.	.
chr9	22059621	C	T	intergenic	ENSCAFG00805009849;ENSCAFG00805009909	.	.	downstream	LOC111097354	.	.
chr9	22194960	C	A	intergenic	ENSCAFG00805010057;ENSCAFG00805010237	.	.	intergenic	TOP2A;GJD3	.	.
chr9	22198580	C	G	intergenic	ENSCAFG00805010057;ENSCAFG00805010237	.	.	exonic	GJD3	nonsynonymous_SNV	GJD3:XM_038546026.1:exon2:c.351C>G:p.D117E
chr9	22299538	TAAAAAAAAAAAAA	T,TAAAA	intronic	ENSCAFG00805010552	.	.	intronic	WIPF2	.	.
chr9	22790375	A	G	upstream;downstream	ENSCAFG00805015576;ENSCAFG00805015716	.	.	upstream;downstream	STARD3;PPP1R1B	.	.
chr9	23173883	C	T	intronic	ENSCAFG00805006715	.	.	intronic	PLXDC1	.	.
chr9	23368297	G	GT	intergenic	ENSCAFG00805007084;ENSCAFG00805007122	.	.	intergenic	TRNAC-GCA;CWC25	.	.
chr9	23446375	T	TCTTC	intronic	ENSCAFG00805007250	.	.	intronic	PCGF2	.	.
chr9	23505335	C	G	downstream	ENSCAFG00805007449	.	.	UTR3	EPOP	.	.
chr9	23729020	C	CCTCT	intronic	ENSCAFG00805008384	.	.	intronic	SOCS7	.	.
chr9	23864347	A	G	intronic	ENSCAFG00805008919	.	.	intronic	NPEPPS	.	.
chr9	30457298	TCTTCTTCTTCTTCTTCTTCTTCTTCTTC	*	intergenic	ENSCAFG00805009210;ENSCAFG00805009249	.	.	intergenic	LOC100684949;LOC111097540	.	.
chr9	45551635	AGC	A	intergenic	ENSCAFG00805008837;ENSCAFG00805008876	.	.	intergenic	LOC100684234;LOC119876591	.	.
chr9	59344658	C	T	intronic	ENSCAFG00805006002	.	.	intronic	DENND1A	.	.
chr9	59555094	C	G	intergenic	ENSCAFG00805006252;ENSCAFG00805006651	.	.	ncRNA_intronic	LOC119873444	.	.
chr9	59615483	A	G	intergenic	ENSCAFG00805006252;ENSCAFG00805006651	.	.	intergenic	LOC119873444;LOC119873377	.	.
chr9	59616225	G	A	intergenic	ENSCAFG00805006252;ENSCAFG00805006651	.	.	intergenic	LOC119873444;LOC119873377	.	.
chr9	59628433	TCGCCGCCGC	T,TCGC	intronic	ENSCAFG00805006651	.	.	upstream	LOC119873377;STRBP	.	.
chr9	59802647	AT	A	intronic	ENSCAFG00805006901	.	.	intronic	RABGAP1	.	.
chr9	60451873	C	A	intronic	ENSCAFG00805008735	.	.	intronic	LHX6	.	.
chr9	60457294	G	C	exonic	ENSCAFG00805008735	nonsynonymous_SNV	ENSCAFG00805008735:ENSCAFT00805016050:exon6:c.728G>C:p.S243T,ENSCAFG00805008735:ENSCAFT00805016062:exon6:c.728G>C:p.S243T	exonic	LHX6	nonsynonymous_SNV	LHX6:XM_038549458.1:exon6:c.728G>C:p.S243T,LHX6:XM_038549459.1:exon6:c.728G>C:p.S243T,LHX6:XM_038549460.1:exon6:c.728G>C:p.S243T,LHX6:XM_038549461.1:exon6:c.695G>C:p.S232T
chr9	60465285	C	T	intronic	ENSCAFG00805008735	.	.	intronic	LHX6;MORN5	.	.
chr10	5680940	G	A	ncRNA_intronic	ENSCAFG00805011865	.	.	intronic	TAFA2	.	.
chr10	7669806	C	T	intronic	ENSCAFG00805006561	.	.	intronic	RASSF3	.	.
chr10	7709660	C	T	exonic	ENSCAFG00805006561	nonsynonymous_SNV	ENSCAFG00805006561:ENSCAFT00805011962:exon7:c.778C>T:p.R260C,ENSCAFG00805006561:ENSCAFT00805011991:exon7:c.785C>T:p.A262V	exonic	RASSF3	nonsynonymous_SNV	RASSF3:XM_038549916.1:exon5:c.598C>T:p.R200C,RASSF3:XM_038549913.1:exon6:c.701C>T:p.A234V,RASSF3:XM_038549914.1:exon6:c.491C>T:p.A164V,RASSF3:XM_038549915.1:exon6:c.491C>T:p.A164V
chr10	7715036	AACTG	A	intronic	ENSCAFG00805006819	.	.	intergenic	RASSF3;GNS	.	.
chr10	7774751	G	T	upstream	ENSCAFG00805006819	.	.	upstream	GNS	.	.
chr10	7812693	GTTAT	G	intergenic	ENSCAFG00805006819;ENSCAFG00805006946	.	.	intronic	TBC1D30	.	.
chr10	7813559	T	C	intergenic	ENSCAFG00805006819;ENSCAFG00805006946	.	.	intronic	TBC1D30	.	.
chr10	7814699	G	T	intergenic	ENSCAFG00805006819;ENSCAFG00805006946	.	.	intronic	TBC1D30	.	.
chr10	7917285	C	T	upstream	ENSCAFG00805007011	.	.	upstream	LOC102156825	.	.
chr10	7917579	T	C	ncRNA_exonic	ENSCAFG00805007011	.	.	ncRNA_exonic	LOC102156825	.	.
chr10	8075034	ATGTTT	A	intronic	ENSCAFG00805007080	.	.	intronic	WIF1	.	.
chr10	8076353	G	A	intronic	ENSCAFG00805007080	.	.	intronic	WIF1	.	.
chr10	8091623	A	T	intergenic	ENSCAFG00805007080;ENSCAFG00805007117	.	.	intergenic	WIF1;LOC102157003	.	.
chr10	8100726	A	AATAGCAGAGATTATCAGATTGAATTTAAAGAAAGAAGACTCAGCAAAACCATCTACAAAAAAAAAAGGTTTAATTATGAAGGCTTAGGTAGGTTAAAAATAAAAAGAT	intergenic	ENSCAFG00805007080;ENSCAFG00805007117	.	.	intergenic	WIF1;LOC102157003	.	.
chr10	8148769	CTTTT	C	intronic	ENSCAFG00805007117	.	.	intronic	LEMD3	.	.
chr10	8148774	CTTT	C	intronic	ENSCAFG00805007117	.	.	intronic	LEMD3	.	.
chr10	8221367	T	G	intronic	ENSCAFG00805007275	.	.	intronic	MSRB3	.	.
chr10	8559810	G	A	intergenic	ENSCAFG00805007275;ENSCAFG00805007364	.	.	intergenic	LOC111097584;LOC111097820	.	.
chr10	9646795	T	TAAAATAAAATAAAATAAAATAAAATAAAATAAAATAAAAA	intergenic	ENSCAFG00805008553;ENSCAFG00805008582	.	.	intronic	GRIP1	.	.
chr10	9761446	G	GGGC	intergenic	ENSCAFG00805008553;ENSCAFG00805008582	.	.	intronic	GRIP1	.	.
chr10	11314219	G	A	intronic	ENSCAFG00805010198;ENSCAFG00805010311	.	.	intronic	MDM2	.	.
chr10	12579976	C	T	intronic	ENSCAFG00805011548	.	.	intronic	KCNMB4	.	.
chr10	14396160	C	T	intronic	ENSCAFG00805015258	.	.	intronic	TRHDE	.	.
chr10	14467434	A	C	intronic	ENSCAFG00805015258	.	.	intronic	TRHDE	.	.
chr10	14523382	A	G	intergenic	ENSCAFG00805015258;ENSCAFG00805015423	.	.	intergenic	LOC119873594;LOC102153670	.	.
chr10	17948942	G	A	exonic	ENSCAFG00805021594	nonsynonymous_SNV	ENSCAFG00805021594:ENSCAFT00805038930:exon1:c.28C>T:p.R10C	upstream;downstream	LOC607055;TRABD	.	.
chr10	27069821	TAAAAAAAAAA	T,TAAAAAAAA	intronic	ENSCAFG00805020462	.	.	intronic	SUN2	.	.
chr10	29398964	C	A	intronic	ENSCAFG00805029877	.	.	intronic	RBFOX2	.	.
chr10	29398966	C	A	intronic	ENSCAFG00805029877	.	.	intronic	RBFOX2	.	.
chr10	29398968	T	A	intronic	ENSCAFG00805029877	.	.	intronic	RBFOX2	.	.
chr10	29398970	CT	C	intronic	ENSCAFG00805029877	.	.	intronic	RBFOX2	.	.
chr10	58484813	A	AAAGAAAGAAAGAAAGAAAG	intergenic	ENSCAFG00805006366;ENSCAFG00805006423	.	.	intergenic	LOC102154028;LOC102154143	.	.
chr10	59910018	A	G	exonic	ENSCAFG00805006825	nonsynonymous_SNV	ENSCAFG00805006825:ENSCAFT00805012468:exon1:c.38T>C:p.I13T,ENSCAFG00805006825:ENSCAFT00805012547:exon1:c.38T>C:p.I13T,ENSCAFG00805006825:ENSCAFT00805012580:exon1:c.38T>C:p.I13T,ENSCAFG00805006825:ENSCAFT00805012617:exon1:c.38T>C:p.I13T	UTR5	FANCL	.	.
chr11	276737	T	G	intronic	ENSCAFG00805010607	.	.	intergenic	LOC119876759;LOC119876783	.	.
chr11	290389	G	A	intronic	ENSCAFG00805010607	.	.	intergenic	LOC119876759;LOC119876783	.	.
chr11	347293	C	T	intergenic	ENSCAFG00805010665;ENSCAFG00805010755	.	.	intergenic	LOC119876784;ZFP62	.	.
chr11	16798926	AAAATAAATAAAAT	A	intronic	ENSCAFG00805008367	.	.	intronic	CCDC192	.	.
chr11	25906533	T	A	intronic	ENSCAFG00805006320	.	.	intergenic	CDC23;LOC119874105	.	.
chr11	28859304	A	AAATAATAAT	intergenic	ENSCAFG00805010971;ENSCAFG00805010984	.	.	intergenic	DMAC1;LOC119874119	.	.
chr11	30053686	C	T	ncRNA_intronic	ENSCAFG00805012435	.	.	intronic	PTPRD	.	.
chr11	30173484	G	A	ncRNA_exonic	ENSCAFG00805013025	.	.	intronic	PTPRD	.	.
chr11	30187414	C	T	intergenic	ENSCAFG00805012435;ENSCAFG00805013097	.	.	intronic	PTPRD	.	.
chr11	30199013	G	A	intergenic	ENSCAFG00805012435;ENSCAFG00805013097	.	.	intronic	PTPRD	.	.
chr11	30204955	A	ATAAATAAATAAG,ATAAG	intergenic	ENSCAFG00805012435;ENSCAFG00805013097	.	.	intronic	PTPRD	.	.
chr11	30309227	A	T	intergenic	ENSCAFG00805012435;ENSCAFG00805013097	.	.	intronic	PTPRD	.	.
chr11	30362339	C	A	intergenic	ENSCAFG00805013159;ENSCAFG00805013194	.	.	intronic	PTPRD	.	.
chr11	30371767	T	C	intergenic	ENSCAFG00805013159;ENSCAFG00805013194	.	.	intronic	PTPRD	.	.
chr11	30410253	T	C	intergenic	ENSCAFG00805013159;ENSCAFG00805013194	.	.	intronic	PTPRD	.	.
chr11	30662683	T	G	intergenic	ENSCAFG00805013194;ENSCAFG00805013227	.	.	intronic	PTPRD	.	.
chr11	30711155	C	T	upstream;downstream	ENSCAFG00805013321;ENSCAFG00805013288	.	.	intronic	PTPRD	.	.
chr11	30711156	CT	C	upstream;downstream	ENSCAFG00805013321;ENSCAFG00805013288	.	.	intronic	PTPRD	.	.
chr11	31088120	G	GCTTAATATC	intergenic	ENSCAFG00805013666;ENSCAFG00805012547	.	.	intronic	PTPRD	.	.
chr11	31416910	T	C	intergenic	ENSCAFG00805012583;ENSCAFG00805012603	.	.	intergenic	LOC119874070;LOC111097934	.	.
chr11	33954642	A	C	intergenic	ENSCAFG00805013809;ENSCAFG00805014620	.	.	intergenic	MPDZ;LOC106559528	.	.
chr11	41948163	G	GTATATACATATATATA	intergenic	ENSCAFG00805020196;ENSCAFG00805020239	.	.	intergenic	LOC102153298;LOC119876769	.	.
chr11	44046232	C	T	intergenic	ENSCAFG00805021127;ENSCAFG00805021190	.	.	intergenic	LOC100685742;LOC119874126	.	.
chr11	44273098	A	AAAG	intergenic	ENSCAFG00805021190;ENSCAFG00805021222	.	.	intergenic	LOC100685742;LOC119874126	.	.
chr11	44929380	T	TGATAGATA	intergenic	ENSCAFG00805021628;ENSCAFG00805021694	.	.	intergenic	LOC111097907;LOC111097907	.	.
chr11	48178705	T	TTTC	intergenic	ENSCAFG00805024250;ENSCAFG00805024273	.	.	intergenic	LOC119874117;LOC100855832	.	.
chr11	49297339	T	C	intergenic	ENSCAFG00805024307;ENSCAFG00805024425	.	.	intergenic	LOC106559522;LOC119874046	.	.
chr11	55632424	T	C	intronic	ENSCAFG00805021252;ENSCAFG00805021349	.	.	intronic	NANS	.	.
chr11	56084061	C	CACAGAGAGAGAG	intronic	ENSCAFG00805022510	.	.	intronic	GABBR2	.	.
chr11	56106567	C	CTCTCT	intronic	ENSCAFG00805022510	.	.	intronic	GABBR2	.	.
chr11	56303852	A	G	intergenic	ENSCAFG00805022919;ENSCAFG00805023211	.	.	intergenic	GALNT12;LOC119873953	.	.
chr11	57106797	G	A	ncRNA_intronic	ENSCAFG00805023664	.	.	intergenic	LOC100684552;LOC102153773	.	.
chr11	57203644	G	GAAAGAAAT	intergenic	ENSCAFG00805023981;ENSCAFG00805024215	.	.	intergenic	NR4A3;STX17	.	.
chr11	57530485	C	G	intronic	ENSCAFG00805024592	.	.	intronic	INVS	.	.
chr11	57871957	A	C	intergenic	ENSCAFG00805025513;ENSCAFG00805025534	.	.	intergenic	LOC111098108;LOC111098109	.	.
chr11	58589065	A	G	intergenic	ENSCAFG00805026397;ENSCAFG00805026609	.	.	intergenic	PGAP4;RNF20	.	.
chr11	58629795	G	C	intronic	ENSCAFG00805026814	.	.	intronic	GRIN3A	.	.
chr11	58672394	A	G	intronic	ENSCAFG00805026814	.	.	intronic	GRIN3A	.	.
chr11	58694346	A	G	intronic	ENSCAFG00805026814	.	.	intronic	GRIN3A	.	.
chr11	58699515	T	A	intronic	ENSCAFG00805026814	.	.	intronic	GRIN3A	.	.
chr11	58702604	G	GGC	intronic	ENSCAFG00805026814	.	.	intronic	GRIN3A	.	.
chr11	59246851	G	C	intergenic	ENSCAFG00805026854;ENSCAFG00805026867	.	.	intergenic	LOC119874084;LOC111097954	.	.
chr11	59755889	AAAAAAGAAAGAAAG	A	intergenic	ENSCAFG00805026889;ENSCAFG00805026911	.	.	intergenic	LOC111098112;LOC100685004	.	.
chr11	59937038	A	AG	intergenic	ENSCAFG00805026889;ENSCAFG00805026911	.	.	intergenic	LOC111098112;LOC100685004	.	.
chr11	59938375	C	CTTTT	intergenic	ENSCAFG00805026889;ENSCAFG00805026911	.	.	intergenic	LOC111098112;LOC100685004	.	.
chr11	60092583	A	ATATATG,ATATATATG	intergenic	ENSCAFG00805026889;ENSCAFG00805026911	.	.	intergenic	LOC100685004;LOC106559525	.	.
chr11	60171770	CCCCCA	C	intergenic	ENSCAFG00805026889;ENSCAFG00805026911	.	.	intergenic	LOC100685004;LOC106559525	.	.
chr11	60171771	CCCCACA	*	intergenic	ENSCAFG00805026889;ENSCAFG00805026911	.	.	intergenic	LOC100685004;LOC106559525	.	.
chr11	60171772	CCCACACA	*	intergenic	ENSCAFG00805026889;ENSCAFG00805026911	.	.	intergenic	LOC100685004;LOC106559525	.	.
chr11	60185435	AC	A	intergenic	ENSCAFG00805026889;ENSCAFG00805026911	.	.	intergenic	LOC100685004;LOC106559525	.	.
chr11	60200195	T	TG	intergenic	ENSCAFG00805026889;ENSCAFG00805026911	.	.	intergenic	LOC100685004;LOC106559525	.	.
chr11	60248463	GTTT	G	intergenic	ENSCAFG00805026911;ENSCAFG00805026936	.	.	intergenic	LOC100685004;LOC106559525	.	.
chr11	60248466	T	*	intergenic	ENSCAFG00805026911;ENSCAFG00805026936	.	.	intergenic	LOC100685004;LOC106559525	.	.
chr11	60264703	ATCTCTCTC	A	intergenic	ENSCAFG00805026911;ENSCAFG00805026936	.	.	intergenic	LOC100685004;LOC106559525	.	.
chr11	60297244	G	A	intergenic	ENSCAFG00805026911;ENSCAFG00805026936	.	.	ncRNA_exonic	LOC106559525	.	.
chr11	60297793	A	G	intergenic	ENSCAFG00805026911;ENSCAFG00805026936	.	.	upstream	LOC106559525	.	.
chr11	60298295	G	A	intergenic	ENSCAFG00805026911;ENSCAFG00805026936	.	.	upstream	LOC106559525	.	.
chr11	60298473	TG	T	intergenic	ENSCAFG00805026911;ENSCAFG00805026936	.	.	intergenic	LOC106559525;LOC119874048	.	.
chr11	60298476	A	T	intergenic	ENSCAFG00805026911;ENSCAFG00805026936	.	.	intergenic	LOC106559525;LOC119874048	.	.
chr11	60300344	C	T	intergenic	ENSCAFG00805026911;ENSCAFG00805026936	.	.	intergenic	LOC106559525;LOC119874048	.	.
chr11	60430761	T	C	intergenic	ENSCAFG00805026936;ENSCAFG00805027033	.	.	ncRNA_intronic	LOC111098113	.	.
chr11	60472272	A	G	intronic	ENSCAFG00805027033	.	.	intronic	SMC2	.	.
chr11	60519937	G	GAGATCAAAA	intergenic	ENSCAFG00805027096;ENSCAFG00805027119	.	.	intergenic	LOC612266;LOC102156133	.	.
chr11	60531138	G	A	intergenic	ENSCAFG00805027096;ENSCAFG00805027119	.	.	intergenic	LOC612266;LOC102156133	.	.
chr11	62007807	G	T	intergenic	ENSCAFG00805029741;ENSCAFG00805029875	.	.	intergenic	TMEM38B;LOC102151534	.	.
chr11	64516845	G	GAAAGAAAGAAAAGAAAAGA	intronic	ENSCAFG00805005308	.	.	ncRNA_intronic	LOC111098126	.	.
chr12	13559347	C	T	intronic	ENSCAFG00805012817	.	.	intronic	SUPT3H	.	.
chr12	13559571	CA	C	intronic	ENSCAFG00805012817	.	.	intronic	SUPT3H	.	.
chr12	35134463	A	AAAGAAAGAAAGAAAGAAAGAAAGAAAGAAGAAAG	intronic	ENSCAFG00805028517	.	.	intronic	KCNQ5	.	.
chr12	39994723	ACCCCCCCCCACCCCCCCACCCCACCCCCCCACC	A	intergenic	ENSCAFG00805018112;ENSCAFG00805018152	.	.	intergenic	LOC119874336;LOC106559590	.	.
chr12	39994726	C	*	intergenic	ENSCAFG00805018112;ENSCAFG00805018152	.	.	intergenic	LOC119874336;LOC106559590	.	.
chr12	39994727	C	*	intergenic	ENSCAFG00805018112;ENSCAFG00805018152	.	.	intergenic	LOC119874336;LOC106559590	.	.
chr12	39994731	C	*	intergenic	ENSCAFG00805018112;ENSCAFG00805018152	.	.	intergenic	LOC119874336;LOC106559590	.	.
chr12	39994732	CACCCCCCCACCCCACCCCCCCA	*	intergenic	ENSCAFG00805018112;ENSCAFG00805018152	.	.	intergenic	LOC119874336;LOC106559590	.	.
chr12	55026414	T	TTTC	intronic	ENSCAFG00805026597;ENSCAFG00805026639	.	.	intergenic	LOC119876851;FUT9	.	.
chr12	66348763	AATATTTATTTATTTATTTATTTATTTATTTATT	A,ATTATTTATTTATTTATTTATT	intronic	ENSCAFG00805009160	.	.	intronic	SESN1	.	.
chr12	66348793	T	*	intronic	ENSCAFG00805009160	.	.	intronic	SESN1	.	.
chr12	66348794	ATTTATTTATTTATTTATTTATTTATTTATT	*	intronic	ENSCAFG00805009160	.	.	intronic	SESN1	.	.
chr12	66348797	T	G,A	intronic	ENSCAFG00805009160	.	.	intronic	SESN1	.	.
chr12	66529126	G	A	intergenic	ENSCAFG00805009390;ENSCAFG00805009443	.	.	intronic	LOC612235	.	.
chr12	66589707	C	T	intronic	ENSCAFG00805009743	.	.	intronic	LOC612235	.	.
chr12	66951261	T	A	intronic	ENSCAFG00805011013	.	.	intronic	FIG4	.	.
chr12	66983778	T	C	intronic	ENSCAFG00805011013	.	.	intronic	FIG4	.	.
chr12	67046159	G	GAAAT	intergenic	ENSCAFG00805011013;ENSCAFG00805011218	.	.	intergenic	FIG4;GPR6	.	.
chr12	67161647	T	TGTCC	intergenic	ENSCAFG00805011218;ENSCAFG00805011262	.	.	intergenic	LOC111098188;WASF1	.	.
chr12	67364807	C	CTG	intronic	ENSCAFG00805011418	.	.	intronic	METTL24	.	.
chr12	69799744	TTTC	T	intergenic	ENSCAFG00805005874;ENSCAFG00805005891	.	.	intergenic	LOC111098192;LOC106559587	.	.
chr12	70027677	C	T	intergenic	ENSCAFG00805005874;ENSCAFG00805005891	.	.	intergenic	LOC106559587;LOC119874314	.	.
chr12	70180493	C	CTG	intergenic	ENSCAFG00805005874;ENSCAFG00805005891	.	.	intergenic	LOC119874315;LOC102154832	.	.
chr12	70180507	TAAAAAAAAAA	T	intergenic	ENSCAFG00805005874;ENSCAFG00805005891	.	.	intergenic	LOC119874315;LOC102154832	.	.
chr12	70201022	C	T	intergenic	ENSCAFG00805005874;ENSCAFG00805005891	.	.	ncRNA_intronic	LOC102154832	.	.
chr12	72496774	A	G	intergenic	ENSCAFG00805006990;ENSCAFG00805007074	.	.	downstream	LOC119876900	.	.
chr12	72592058	G	C	intergenic	ENSCAFG00805006990;ENSCAFG00805007074	.	.	ncRNA_intronic	LOC111098413	.	.
chr13	13470536	A	G	intronic	ENSCAFG00805028395	.	.	intronic	CSMD3	.	.
chr13	37610541	C	T	intronic	ENSCAFG00805008843	.	.	upstream	CYP11B2	.	.
chr13	47728968	T	C	intergenic	ENSCAFG00805007061;ENSCAFG00805007236	.	.	intergenic	PDGFRA;KIT	.	.
chr13	56573733	A	G	intergenic	ENSCAFG00805012504;ENSCAFG00805012562	.	.	intergenic	LOC119876913;LOC111098630	.	.
chr13	57066548	T	C	intronic	ENSCAFG00805014371	.	.	intronic	EPHA5	.	.
chr13	57109301	G	A	intronic	ENSCAFG00805014371	.	.	intronic	EPHA5	.	.
chr13	57187848	G	T	intronic	ENSCAFG00805014371	.	.	intronic	EPHA5	.	.
chr13	57187942	TA	T	intronic	ENSCAFG00805014371	.	.	intronic	EPHA5	.	.
chr13	57187972	A	AAG	intronic	ENSCAFG00805014371	.	.	intronic	EPHA5	.	.
chr13	57189106	A	AGG	intronic	ENSCAFG00805014371	.	.	intronic	EPHA5	.	.
chr13	57265505	TTTCTTTCTTTCTTTCTTCTTC	T	intergenic	ENSCAFG00805015227;ENSCAFG00805015247	.	.	intergenic	LOC119865552;LOC100684630	.	.
chr13	57282613	TTTCTTTTTTTTCTTTCTTTTCTTTTC	T	intergenic	ENSCAFG00805015227;ENSCAFG00805015247	.	.	intergenic	LOC119865552;LOC100684630	.	.
chr13	57989003	A	T	intergenic	ENSCAFG00805015227;ENSCAFG00805015247	.	.	intergenic	LOC119865552;LOC100684630	.	.
chr13	58720289	T	C	intergenic	ENSCAFG00805015413;ENSCAFG00805015437	.	.	downstream	LOC100684773	.	.
chr13	58770855	A	G	intergenic	ENSCAFG00805015413;ENSCAFG00805015437	.	.	ncRNA_intronic	LOC111098631	.	.
chr13	60545630	C	T	intergenic	ENSCAFG00805021416;ENSCAFG00805021493	.	.	ncRNA_intronic	LOC119876948	.	.
chr13	60629509	G	A	intergenic	ENSCAFG00805021493;ENSCAFG00805021690	.	.	intergenic	PRR27;ODAM	.	.
chr13	60750615	G	A	intergenic	ENSCAFG00805021898;ENSCAFG00805021967	.	.	intergenic	CSN3;CABS1	.	.
chr13	60780443	T	A	intergenic	ENSCAFG00805022003;ENSCAFG00805022095	.	.	intergenic	CABS1;LOC111098430	.	.
chr13	62500623	C	T	intronic	ENSCAFG00805025824	.	.	intronic	ADAMTS3	.	.
chr14	205825	A	G	intergenic	ENSCAFG00805005015;ENSCAFG00805005038	.	.	intergenic	LOC482200;LOC102152126	.	.
chr14	1574925	G	C	intergenic	ENSCAFG00805006724;ENSCAFG00805006758	.	.	intergenic	OR2AV11;OR2AV2	.	.
chr14	2207726	TTTCTTTC	T	intergenic	ENSCAFG00805007362;ENSCAFG00805007405	.	.	intergenic	OR2T2;OR2T27	.	.
chr14	4510679	A	AGCGGCG,AGCGGCGGCGGCG	intergenic	ENSCAFG00805008971;ENSCAFG00805008993	.	.	intronic	PLXNA4	.	.
chr14	4601095	A	G	intronic	ENSCAFG00805006181	.	.	intronic	PLXNA4	.	.
chr14	5158032	C	A	intergenic	ENSCAFG00805006181;ENSCAFG00805006235	.	.	intergenic	LOC102155123;LOC608210	.	.
chr14	5336488	A	AAT	intergenic	ENSCAFG00805006235;ENSCAFG00805006326	.	.	intergenic	LOC608210;LOC102155163	.	.
chr14	5886612	C	T	intergenic	ENSCAFG00805006889;ENSCAFG00805006900	.	.	intergenic	LOC119867007;LOC102155521	.	.
chr14	18609949	T	A	intronic	ENSCAFG00805030957	.	.	intronic	SAMD9L	.	.
chr14	44117858	G	T	intergenic	ENSCAFG00805024618;ENSCAFG00805024649	.	.	intergenic	LOC111098693;ITPRID1	.	.
chr14	56178287	G	C	intronic	ENSCAFG00805007119	.	.	intronic	ST7	.	.
chr14	56337168	A	G	intronic	ENSCAFG00805007427	.	.	intronic	ASZ1	.	.
chr15	14774924	T	A	intronic	ENSCAFG00805006009	.	.	intronic	GPBP1L1	.	.
chr15	16356003	G	A	intronic	ENSCAFG00805009950	.	.	intronic	SLC6A9	.	.
chr15	16356004	A	G	intronic	ENSCAFG00805009950	.	.	intronic	SLC6A9	.	.
chr15	17898827	G	A	intergenic	ENSCAFG00805006046;ENSCAFG00805006058	.	.	intronic	LOC119877007	.	.
chr15	18243101	G	A	intronic	ENSCAFG00805007105	.	.	intergenic	NDRG2;TPPP2	.	.
chr15	19950532	AC	A	intergenic	ENSCAFG00805010117;ENSCAFG00805010312	.	.	intergenic	LOC111099013;E2F7	.	.
chr15	20150938	C	T	ncRNA_intronic	ENSCAFG00805010381	.	.	ncRNA_intronic	LOC119877029	.	.
chr15	20479590	C	T	intergenic	ENSCAFG00805010523;ENSCAFG00805010544	.	.	intergenic	LOC119877048;LOC475410	.	.
chr15	32916201	GAAGAAGAAGAAGAAGAAGAAGAAGAAGAAGAAGAAGAAGAAGAAGAA	G,GAAAGAAGAAGAAGAAGAAGAAGAAGAAGAAGAAGAAGAAGAAGAAGAA	intergenic	ENSCAFG00805006860;ENSCAFG00805006885	.	.	ncRNA_intronic	LOC119869317	.	.
chr15	51477234	TATTTATTTATTTATTTATTA	*	intronic	ENSCAFG00805022971	.	.	intronic	TRIM2	.	.
chr15	53750966	G	A	intronic	ENSCAFG00805025480	.	.	intronic	ASIC5	.	.
chr15	55223960	T	TCA	intergenic	ENSCAFG00805026762;ENSCAFG00805026824	.	.	intergenic	GRIA2;LOC102156412	.	.
chr15	55886105	C	T	ncRNA_exonic	ENSCAFG00805027132	.	.	intergenic	TMEM144;LOC119867837	.	.
chr15	60667566	AAGAAGAGAAGAAG	A	intergenic	ENSCAFG00805005360;ENSCAFG00805005399	.	.	intronic	MARCHF1	.	.
chr15	64339874	CTTT	C	intergenic	ENSCAFG00805007797;ENSCAFG00805007814	.	.	intergenic	LOC119869311;LOC119869355	.	.
chr16	14031696	AATTTATTTATTT	A	intergenic	ENSCAFG00805012639;ENSCAFG00805013291	.	.	intergenic	ZMIZ2;OGDH	.	.
chr16	16559695	A	AAAGAAAGAAAGGAAGAAAGAAAGG,AAAGAAAGAAAGG	intergenic	ENSCAFG00805020942;ENSCAFG00805021033	.	.	ncRNA_intronic	LOC119877097	.	.
chr16	16559810	C	A	intergenic	ENSCAFG00805020942;ENSCAFG00805021033	.	.	ncRNA_intronic	LOC119877097	.	.
chr16	37738081	A	*	intronic	ENSCAFG00805014111	.	.	intronic	DLC1	.	.
chr16	44092655	G	A	intergenic	ENSCAFG00805006858;ENSCAFG00805007398	.	.	intergenic	LOC119869672;LOC111090180	.	.
chr16	55167038	G	C	intergenic	ENSCAFG00805005293;ENSCAFG00805005330	.	.	intergenic	LOC119877071;LOC119868943	.	.
chr17	1961395	T	C	intronic	ENSCAFG00805013606	.	.	intronic	EIPR1	.	.
chr17	11339680	A	AAGGG	intronic	ENSCAFG00805009428	.	.	intronic	NBAS	.	.
chr17	26361861	C	CCCTT	intronic	ENSCAFG00805011112	.	.	intronic	LTBP1	.	.
chr17	34632265	GAAAGAAAGAAAGAAAGA	*	intronic	ENSCAFG00805026257	.	.	intronic	NCAPH	.	.
chr17	38872161	TTTA	T	intergenic	ENSCAFG00805009702;ENSCAFG00805009761	.	.	intergenic	RNF103;CHMP3	.	.
chr17	38872162	TTAA	*	intergenic	ENSCAFG00805009702;ENSCAFG00805009761	.	.	intergenic	RNF103;CHMP3	.	.
chr17	41398901	C	T	intergenic	ENSCAFG00805020723;ENSCAFG00805020831	.	.	intergenic	LOC119877204;LOC119877193	.	.
chr17	41412327	CTTTCTTCT	C	intergenic	ENSCAFG00805020723;ENSCAFG00805020831	.	.	intergenic	LOC119877204;LOC119877193	.	.
chr17	53396849	TA	T,TAAAA	intergenic	ENSCAFG00805025335;ENSCAFG00805025360	.	.	intergenic	LOC100688064;NGF	.	.
chr17	61015233	G	A	splicing	ENSCAFG00805022401	.	.	splicing	ZNF687	.	.
chr17	61248775	T	C	intronic	ENSCAFG00805024321	.	.	intronic	TUFT1	.	.
chr17	61466992	T	C	intronic	ENSCAFG00805025184;ENSCAFG00805025628	.	.	intergenic	TDRKH;LINGO4	.	.
chr18	24137533	GAA	G	intergenic	ENSCAFG00805018484;ENSCAFG00805018507	.	.	intronic	SEMA3A	.	.
chr18	26189736	A	ACCC,ACCCCCCCCCCC	intergenic	ENSCAFG00805025675;ENSCAFG00805025899	.	.	intergenic	LOC102156561;C18H11orf96	.	.
chr18	33669208	G	C	intergenic	ENSCAFG00805024401;ENSCAFG00805024738	.	.	intergenic	EHF;ELF5	.	.
chr18	33671957	A	G	intergenic	ENSCAFG00805024401;ENSCAFG00805024738	.	.	intergenic	EHF;ELF5	.	.
chr18	33676059	G	A	intergenic	ENSCAFG00805024401;ENSCAFG00805024738	.	.	intergenic	EHF;ELF5	.	.
chr18	33677201	C	T	intergenic	ENSCAFG00805024401;ENSCAFG00805024738	.	.	intergenic	EHF;ELF5	.	.
chr18	33677498	T	A	intergenic	ENSCAFG00805024401;ENSCAFG00805024738	.	.	intergenic	EHF;ELF5	.	.
chr18	33678480	G	A	intergenic	ENSCAFG00805024401;ENSCAFG00805024738	.	.	intergenic	EHF;ELF5	.	.
chr18	33679616	C	T	intergenic	ENSCAFG00805024401;ENSCAFG00805024738	.	.	intergenic	EHF;ELF5	.	.
chr18	33686473	G	A	intergenic	ENSCAFG00805024401;ENSCAFG00805024738	.	.	intergenic	EHF;ELF5	.	.
chr18	33687120	C	T	intergenic	ENSCAFG00805024401;ENSCAFG00805024738	.	.	intergenic	EHF;ELF5	.	.
chr18	33694775	CTT	C	intergenic	ENSCAFG00805024401;ENSCAFG00805024738	.	.	intergenic	EHF;ELF5	.	.
chr18	33696136	A	G	intergenic	ENSCAFG00805024401;ENSCAFG00805024738	.	.	intergenic	EHF;ELF5	.	.
chr18	33697516	G	A	intergenic	ENSCAFG00805024401;ENSCAFG00805024738	.	.	intergenic	EHF;ELF5	.	.
chr18	33718467	T	C	intergenic	ENSCAFG00805024401;ENSCAFG00805024738	.	.	intergenic	EHF;ELF5	.	.
chr18	37219429	CTCTCTCTGTG	C	intronic	ENSCAFG00805030357	.	.	intronic	MPPED2	.	.
chr18	39310007	TTTTA	T	intergenic	ENSCAFG00805021554;ENSCAFG00805021590	.	.	intergenic	TNKS1BP1;LOC111090818	.	.
chr18	39481201	C	CTTTTTT	intergenic	ENSCAFG00805021727;ENSCAFG00805021793	.	.	intergenic	LOC111090962;OR5AK6	.	.
chr18	39491720	T	TTATATATATATATATATATATATA,TTATATATATATATATATATATA	intergenic	ENSCAFG00805021793;ENSCAFG00805021863	.	.	intergenic	OR5AK6;OR5AK8	.	.
chr18	39498144	G	A	intergenic	ENSCAFG00805021863;ENSCAFG00805021950	.	.	intergenic	OR5AK8;OR5AK7	.	.
chr18	39527332	C	G	intergenic	ENSCAFG00805021950;ENSCAFG00805021988	.	.	intergenic	OR5AK7;LOC111090963	.	.
chr18	39634517	T	A	intergenic	ENSCAFG00805022063;ENSCAFG00805022126	.	.	intergenic	OR5G3;OR5G5	.	.
chr18	39694482	A	T	intergenic	ENSCAFG00805022264;ENSCAFG00805022315	.	.	intergenic	OR5G1;OR9G10	.	.
chr18	40256507	G	A	intergenic	ENSCAFG00805005346;ENSCAFG00805005375	.	.	intergenic	LOC119864316;OR5AQ1	.	.
chr18	40298723	G	A	intergenic	ENSCAFG00805005425;ENSCAFG00805005449	.	.	intergenic	OR5F2;OR10AG63	.	.
chr18	40311015	GTAA	G	intergenic	ENSCAFG00805005449;ENSCAFG00805005481	.	.	intergenic	OR10AG63;OR5T8	.	.
chr18	40458741	C	A	intergenic	ENSCAFG00805005715;ENSCAFG00805005736	.	.	intergenic	OR5W2B;OR5W7	.	.
chr18	41387104	C	T	intergenic	ENSCAFG00805007636;ENSCAFG00805007672	.	.	intergenic	LOC119864127;LOC119863898	.	.
chr18	41589087	G	A	intergenic	ENSCAFG00805019487;ENSCAFG00805019541	.	.	intergenic	OR4A47C;LOC119864299	.	.
chr18	41602508	T	TTAG	intergenic	ENSCAFG00805019487;ENSCAFG00805019541	.	.	intergenic	LOC119864299;OR4C58	.	.
chr18	41628390	TAAAG	T	downstream	ENSCAFG00805019615	.	.	downstream	OR4C10C	.	.
chr18	41694569	G	A	intergenic	ENSCAFG00805019959;ENSCAFG00805020061	.	.	intergenic	OR4C26;LOC119864301	.	.
chr18	41729846	A	G	intergenic	ENSCAFG00805019959;ENSCAFG00805020061	.	.	intergenic	OR4C26;LOC119864301	.	.
chr18	41729866	G	A	intergenic	ENSCAFG00805019959;ENSCAFG00805020061	.	.	intergenic	OR4C26;LOC119864301	.	.
chr18	41729870	C	A	intergenic	ENSCAFG00805019959;ENSCAFG00805020061	.	.	intergenic	OR4C26;LOC119864301	.	.
chr18	41914718	C	T	intergenic	ENSCAFG00805020944;ENSCAFG00805021028	.	.	intergenic	OR4B1;OR4S1B	.	.
chr18	55064520	T	C	intergenic	ENSCAFG00805008380;ENSCAFG00805008422	.	.	intergenic	LOC106559988;LOC119864142	.	.
chr18	55171668	G	A	intronic	ENSCAFG00805009343	.	.	intronic	FADS2	.	.
chr19	11732359	G	GAAGAAAGA	intergenic	ENSCAFG00805025489;ENSCAFG00805025512	.	.	ncRNA_intronic	LOC102157193	.	.
chr19	12315958	A	AAAAAAAG	intergenic	ENSCAFG00805025512;ENSCAFG00805025551	.	.	intergenic	LOC119864377;LOC111091104	.	.
chr19	12315997	A	AAAG	intergenic	ENSCAFG00805025512;ENSCAFG00805025551	.	.	intergenic	LOC119864377;LOC111091104	.	.
chr19	20521833	G	A	intergenic	ENSCAFG00805026931;ENSCAFG00805026951	.	.	intergenic	LOC609397;LOC100682828	.	.
chr19	40803871	A	C	intergenic	ENSCAFG00805025917;ENSCAFG00805026144	.	.	intergenic	LOC119864525;LOC106560058	.	.
chr19	55293685	C	G	intronic	ENSCAFG00805008231	.	.	intronic	FMNL2	.	.
chr19	55436907	T	G	intronic	ENSCAFG00805008590	.	.	intronic	LOC119864507	.	.
chr19	55475856	C	CG	intronic	ENSCAFG00805008751	.	.	intronic	LOC119864508	.	.
chr19	55478951	G	C	intronic	ENSCAFG00805008751	.	.	intronic	LOC119864508	.	.
chr20	304759	T	C	intergenic	ENSCAFG00805009120;ENSCAFG00805009707	.	.	intergenic	SLC41A3;ALDH1L1	.	.
chr20	916605	G	T	intronic	ENSCAFG00805010434	.	.	intronic	CHCHD6	.	.
chr20	1805541	G	T	intronic	ENSCAFG00805011605	.	.	intronic	MGLL	.	.
chr20	2630970	C	CTG	intergenic	ENSCAFG00805012774;ENSCAFG00805012924	.	.	intergenic	LOC119864620;RPN1	.	.
chr20	3738788	C	T	intronic	ENSCAFG00805022961	.	.	intronic	NUP210	.	.
chr20	3965638	A	G	UTR3	ENSCAFG00805023795	.	.	downstream	FBLN2	.	.
chr20	4648131	T	C	intronic	ENSCAFG00805024752	.	.	intronic	SLC6A6	.	.
chr20	4648143	T	C	intronic	ENSCAFG00805024752	.	.	intronic	SLC6A6	.	.
chr20	4648149	T	C	intronic	ENSCAFG00805024752	.	.	intronic	SLC6A6	.	.
chr20	22516727	AC	A	ncRNA_intronic	ENSCAFG00805024956	.	.	intronic	FRMD4B	.	.
chr20	22553379	C	G	intronic	ENSCAFG00805025436	.	.	intronic	FRMD4B	.	.
chr20	22614474	T	A	intronic	ENSCAFG00805025436	.	.	intronic	FRMD4B	.	.
chr20	40719187	T	A	intronic	ENSCAFG00805030389	.	.	intronic	PRKAR2A	.	.
chr21	9810424	C	CG	intergenic	ENSCAFG00805025028;ENSCAFG00805025054	.	.	intergenic	LOC119864873;LOC106560174	.	.
chr21	9810436	T	A	intergenic	ENSCAFG00805025028;ENSCAFG00805025054	.	.	intergenic	LOC119864873;LOC106560174	.	.
chr21	12302557	T	TAAATA	intergenic	ENSCAFG00805005664;ENSCAFG00805005700	.	.	ncRNA_intronic	LOC119864876	.	.
chr21	12645671	CCCCCA	C	intronic	ENSCAFG00805005934	.	.	intronic	TMEM135	.	.
chr21	12645672	CCCCA	*	intronic	ENSCAFG00805005934	.	.	intronic	TMEM135	.	.
chr21	12681697	C	A	intronic	ENSCAFG00805005934	.	.	intronic	TMEM135	.	.
chr21	12681708	C	A	intronic	ENSCAFG00805005934	.	.	intronic	TMEM135	.	.
chr21	12700230	A	G	intronic	ENSCAFG00805005934	.	.	intronic	TMEM135	.	.
chr21	12715271	TCTCTCTCTCTC	T	intronic	ENSCAFG00805005934	.	.	intronic	TMEM135	.	.
chr21	12717089	A	C	intronic	ENSCAFG00805005934	.	.	intronic	TMEM135	.	.
chr21	12738247	T	A	intronic	ENSCAFG00805005934	.	.	intronic	TMEM135	.	.
chr21	14727593	C	T	intronic	ENSCAFG00805010378	.	.	intronic	DLG2	.	.
chr21	14743793	C	T	intronic	ENSCAFG00805010378	.	.	intronic	DLG2	.	.
chr21	15195821	T	A	intronic	ENSCAFG00805010378	.	.	ncRNA_intronic	LOC102153013	.	.
chr21	15533336	C	T	intronic	ENSCAFG00805010378	.	.	intronic	DLG2	.	.
chr21	16354081	A	G	intronic	ENSCAFG00805012247	.	.	intronic	PRCP	.	.
chr21	16628987	T	TTTCTTTC	intergenic	ENSCAFG00805012444;ENSCAFG00805012475	.	.	intergenic	LOC111091514;LOC111091603	.	.
chr21	16681481	G	GAAAAA	intergenic	ENSCAFG00805012444;ENSCAFG00805012475	.	.	ncRNA_intronic	LOC111091603	.	.
chr21	16690208	GTT	G,GTTTTTT	intergenic	ENSCAFG00805012444;ENSCAFG00805012475	.	.	ncRNA_intronic	LOC111091603	.	.
chr21	16774905	G	GAAGAAGAAGAAGAAGAAGAAAGAAGAAGAAGAAA	intergenic	ENSCAFG00805012444;ENSCAFG00805012475	.	.	intergenic	LOC100685849;LOC119864877	.	.
chr21	16830732	C	CT	intergenic	ENSCAFG00805012444;ENSCAFG00805012475	.	.	intergenic	LOC100685849;LOC119864877	.	.
chr21	16845509	T	C	intergenic	ENSCAFG00805012444;ENSCAFG00805012475	.	.	intergenic	LOC100685849;LOC119864877	.	.
chr21	16886342	G	A	intergenic	ENSCAFG00805012444;ENSCAFG00805012475	.	.	intergenic	LOC100685849;LOC119864877	.	.
chr21	16927592	C	A	intergenic	ENSCAFG00805012444;ENSCAFG00805012475	.	.	ncRNA_intronic	LOC119864877	.	.
chr21	17162713	A	C	intergenic	ENSCAFG00805012444;ENSCAFG00805012475	.	.	intergenic	LOC119864878;LOC119877385	.	.
chr21	17164436	C	G	intergenic	ENSCAFG00805012444;ENSCAFG00805012475	.	.	intergenic	LOC119864878;LOC119877385	.	.
chr21	17190380	C	T	intergenic	ENSCAFG00805012444;ENSCAFG00805012475	.	.	intergenic	LOC119864878;LOC119877385	.	.
chr21	17240961	G	T	intergenic	ENSCAFG00805012444;ENSCAFG00805012475	.	.	intergenic	LOC119864878;LOC119877385	.	.
chr21	17598077	C	T	intergenic	ENSCAFG00805012475;ENSCAFG00805012499	.	.	intergenic	LOC119877385;LOC119864967	.	.
chr21	17621879	T	G	intergenic	ENSCAFG00805012475;ENSCAFG00805012499	.	.	intergenic	LOC119877385;LOC119864967	.	.
chr21	17644764	T	G	intergenic	ENSCAFG00805012475;ENSCAFG00805012499	.	.	ncRNA_intronic	LOC119864967	.	.
chr21	17678150	T	A	ncRNA_exonic	ENSCAFG00805012528	.	.	intergenic	LOC119864967;LOC119877375	.	.
chr21	17678180	G	A	ncRNA_exonic	ENSCAFG00805012528	.	.	intergenic	LOC119864967;LOC119877375	.	.
chr21	17807455	TTTA	T	intergenic	ENSCAFG00805012635;ENSCAFG00805012669	.	.	intergenic	LOC119877375;LOC106560161	.	.
chr21	17988079	T	C	intergenic	ENSCAFG00805012635;ENSCAFG00805012669	.	.	intergenic	LOC119877375;LOC106560161	.	.
chr21	32060075	GTTTT	GT,G	intergenic	ENSCAFG00805013881;ENSCAFG00805013944	.	.	intronic	OR10A6	.	.
chr21	34324403	A	AAAAT	intronic	ENSCAFG00805021369	.	.	intronic	LYVE1	.	.
chr21	46538202	G	A	ncRNA_exonic	ENSCAFG00805031046;ENSCAFG00805031049	.	.	intronic	LUZP2	.	.
chr21	51698887	AG	A	intergenic	ENSCAFG00805008116;NONE	.	.	splicing	LOC102156346	.	.
chr22	6155391	CCCCCCT	C	intergenic	ENSCAFG00805024575;ENSCAFG00805024595	.	.	intergenic	LOC111091817;LOC111091818	.	.
chr22	11534289	T	TA	intergenic	ENSCAFG00805016699;ENSCAFG00805016708	.	.	intergenic	LOC119865161;LOC102154090	.	.
chr22	11667583	A	G	intergenic	ENSCAFG00805016699;ENSCAFG00805016708	.	.	ncRNA_intronic	LOC102154168	.	.
chr22	11674705	G	A	intergenic	ENSCAFG00805016699;ENSCAFG00805016708	.	.	ncRNA_intronic	LOC102154168	.	.
chr22	11803985	ACAGT	A	intergenic	ENSCAFG00805016699;ENSCAFG00805016708	.	.	intergenic	LOC102154168;LOC111091832	.	.
chr22	12009249	T	A	intergenic	ENSCAFG00805016699;ENSCAFG00805016708	.	.	intergenic	LOC111091832;LOC119865195	.	.
chr22	12171010	G	A	intergenic	ENSCAFG00805016708;ENSCAFG00805016746	.	.	intergenic	LOC100685986;LOC100686065	.	.
chr22	12211072	TTATAA	T	intergenic	ENSCAFG00805016708;ENSCAFG00805016746	.	.	intergenic	LOC100685986;LOC100686065	.	.
chr22	13226989	CTCTCTCTCTCTCTCTCTATA	C	intergenic	ENSCAFG00805016810;ENSCAFG00805016887	.	.	intergenic	LOC111091836;LOC119865128	.	.
chr22	13697528	T	TAAAAC	intergenic	ENSCAFG00805016810;ENSCAFG00805016887	.	.	intergenic	LOC111091836;LOC119865128	.	.
chr22	14184468	G	A	intergenic	ENSCAFG00805016887;ENSCAFG00805017400	.	.	ncRNA_intronic	LOC102154294	.	.
chr22	15587114	C	T	intronic	ENSCAFG00805017400	.	.	intronic	DIAPH3	.	.
chr22	38216186	G	A	intergenic	ENSCAFG00805019357;ENSCAFG00805019451	.	.	intergenic	SLITRK6;LOC119865106	.	.
chr22	42475822	T	TG	intergenic	ENSCAFG00805020845;ENSCAFG00805020861	.	.	ncRNA_intronic	LOC102151239	.	.
chr22	44092002	A	AG	intergenic	ENSCAFG00805021217;ENSCAFG00805021571	.	.	intergenic	GPC5;GPC6	.	.
chr22	44092013	GA	G	intergenic	ENSCAFG00805021217;ENSCAFG00805021571	.	.	intergenic	GPC5;GPC6	.	.
chr22	44092015	GAGAAGAAGA	G	intergenic	ENSCAFG00805021217;ENSCAFG00805021571	.	.	intergenic	GPC5;GPC6	.	.
chr22	54323697	A	C	intergenic	ENSCAFG00805028068;ENSCAFG00805028089	.	.	intergenic	LOC102153016;LOC111091798	.	.
chr22	54323701	G	A	intergenic	ENSCAFG00805028068;ENSCAFG00805028089	.	.	intergenic	LOC102153016;LOC111091798	.	.
chr22	60488435	G	A	intronic	ENSCAFG00805020420	.	.	intronic	ATP11A	.	.
chr22	60570380	G	A	intronic	ENSCAFG00805020420	.	.	intronic	ATP11A	.	.
chr22	61357667	A	AAATAAATAAATAAATCTTT	intronic	ENSCAFG00805024369	.	.	intronic	RASA3	.	.
chr22	61367923	C	G	intergenic	ENSCAFG00805024369;ENSCAFG00805024442	.	.	intergenic	LOC119865159;LOC100683526	.	.
chr22	61394503	C	T	intergenic	ENSCAFG00805024369;ENSCAFG00805024442	.	.	intergenic	LOC100683526;CFAP97D2	.	.
chr22	61430496	G	C	downstream	ENSCAFG00805024442	.	.	intergenic	CFAP97D2;CDC16	.	.
chr22	61488422	C	CTTTT	intronic	ENSCAFG00805024996	.	.	intronic	UPF3A	.	.
chr22	61532480	T	TATATATATATA	intronic	ENSCAFG00805025073	.	.	intronic	CHAMP1	.	.
chr22	61542480	G	T	upstream	ENSCAFG00805025073	.	.	intergenic	CHAMP1;NONE	.	.
chr22	61545296	T	TTTATTTAATTAA,TTTAATTAA	intergenic	ENSCAFG00805025073;NONE	.	.	intergenic	CHAMP1;NONE	.	.
chr23	4920669	AAC	A	intergenic	ENSCAFG00805020180;ENSCAFG00805020193	.	.	intergenic	LOC119865341;LOC111091862	.	.
chr23	8694846	T	*	intronic	ENSCAFG00805028707	.	.	intronic	SCN10A	.	.
chr23	15586310	G	A	intronic	ENSCAFG00805022190	.	.	intronic	RBMS3	.	.
chr23	22563253	AAC	A	intergenic	ENSCAFG00805020585;ENSCAFG00805020638	.	.	intergenic	ZNF385D;LOC119865371	.	.
chr23	22563255	C	CGTTGGTG	intergenic	ENSCAFG00805020585;ENSCAFG00805020638	.	.	intergenic	ZNF385D;LOC119865371	.	.
chr23	23019785	C	T	intergenic	ENSCAFG00805020585;ENSCAFG00805020638	.	.	intergenic	LOC119877420;LOC119865306	.	.
chr23	23226606	C	T	intergenic	ENSCAFG00805020585;ENSCAFG00805020638	.	.	intergenic	LOC119865306;LOC111091914	.	.
chr23	23706098	G	GAATAAATAAATA	intronic	ENSCAFG00805021343	.	.	intronic	KAT2B	.	.
chr23	26941168	C	T	intronic	ENSCAFG00805023450	.	.	intronic	RFTN1	.	.
chr23	26979810	G	A	intronic	ENSCAFG00805023450	.	.	intronic	RFTN1	.	.
chr23	52636601	TCCCCC	TCCC,T	intronic	ENSCAFG00805020911	.	.	intronic	OPA1	.	.
chr24	5553337	C	CTTCTTCTTCTTCT	intergenic	ENSCAFG00805030067;ENSCAFG00805030156	.	.	intergenic	LOC111092191;LOC111092220	.	.
chr24	7921901	TTGTAAAAA	T	intronic	ENSCAFG00805019557	.	.	intronic	MACROD2	.	.
chr24	21513967	TAA	T	intergenic	ENSCAFG00805028753;ENSCAFG00805028956	.	.	upstream	LOC119865596	.	.
chr24	28569207	A	T	intergenic	ENSCAFG00805027292;ENSCAFG00805027525	.	.	intergenic	LOC119865547;LOC119865548	.	.
chr24	28569215	A	T	intergenic	ENSCAFG00805027292;ENSCAFG00805027525	.	.	intergenic	LOC119865547;LOC119865548	.	.
chr24	40294836	CTTTTCTTTTCTTCTTTCTTTTCTTTTCTTTCTTTTCTTTTCT	C	intergenic	ENSCAFG00805013854;ENSCAFG00805014436	.	.	ncRNA_intronic	LOC111092205	.	.
chr24	40850148	T	C	intronic	ENSCAFG00805015050	.	.	ncRNA_intronic	LOC111092033	.	.
chr25	12329249	A	G	ncRNA_exonic	ENSCAFG00805025173;ENSCAFG00805025185	.	.	ncRNA_exonic	LOC119865831	.	.
chr25	12329254	AATGG	A	ncRNA_exonic	ENSCAFG00805025173;ENSCAFG00805025185	.	.	ncRNA_exonic	LOC119865831	.	.
chr25	17886381	A	T	intergenic	ENSCAFG00805020801;ENSCAFG00805020871	.	.	intergenic	CRYL1;LOC100682784	.	.
chr25	18949298	T	TC	intergenic	ENSCAFG00805023808;ENSCAFG00805023859	.	.	intronic	LOC119865837	.	.
chr25	18949299	T	C	intergenic	ENSCAFG00805023808;ENSCAFG00805023859	.	.	intronic	LOC119865837	.	.
chr25	19628201	T	TG	intergenic	ENSCAFG00805024511;ENSCAFG00805025049	.	.	intronic	CBR4;PALLD	.	.
chr25	20083197	A	T	intergenic	ENSCAFG00805025315;ENSCAFG00805025520	.	.	intergenic	LOC119865928;SH3RF1	.	.
chr25	20193991	C	A	intronic	ENSCAFG00805025520	.	.	intronic	SH3RF1	.	.
chr25	20232602	C	A	intronic	ENSCAFG00805025520	.	.	intronic	SH3RF1	.	.
chr25	20232603	TTTA	T	intronic	ENSCAFG00805025520	.	.	intronic	SH3RF1	.	.
chr25	20330715	C	T	intergenic	ENSCAFG00805025520;ENSCAFG00805026621	.	.	intergenic	SH3RF1;LOC111092453	.	.
chr25	20483921	C	T	intronic	ENSCAFG00805026621	.	.	intronic	NEK1	.	.
chr25	20924105	G	A	intronic	ENSCAFG00805027938	.	.	ncRNA_intronic	LOC111092390	.	.
chr25	21158971	C	G	intergenic	ENSCAFG00805028208;ENSCAFG00805028284	.	.	intergenic	AADAT;LOC111092345	.	.
chr25	21204227	AT	A	intergenic	ENSCAFG00805028208;ENSCAFG00805028284	.	.	intergenic	AADAT;LOC111092345	.	.
chr25	21220323	AGTGTGTGTGT	AGTGTGTGTGTGTGT,*	intergenic	ENSCAFG00805028208;ENSCAFG00805028284	.	.	intergenic	AADAT;LOC111092345	.	.
chr25	21527101	A	T	intergenic	ENSCAFG00805028284;ENSCAFG00805028300	.	.	intergenic	LOC119866016;LOC100688695	.	.
chr25	22190906	A	G	intergenic	ENSCAFG00805028330;ENSCAFG00805028367	.	.	intergenic	LOC119866025;LOC119866014	.	.
chr25	22909173	TATA	T	intronic	ENSCAFG00805028421	.	.	intronic	GALNTL6	.	.
chr25	23127234	A	C	intronic	ENSCAFG00805028421	.	.	intronic	GALNTL6	.	.
chr25	23203855	T	C	intronic	ENSCAFG00805028421	.	.	intronic	GALNTL6	.	.
chr25	23343385	G	A	intronic	ENSCAFG00805028421	.	.	intronic	GALNTL6	.	.
chr25	23354328	A	G	intronic	ENSCAFG00805028421	.	.	intronic	GALNTL6	.	.
chr25	23737297	T	G	intronic	ENSCAFG00805028421	.	.	intronic	GALNTL6	.	.
chr25	23774205	ATATATATATATATATATACGCGTGTG	*	intronic	ENSCAFG00805028421	.	.	intronic	GALNTL6	.	.
chr25	23774206	TATATATATATATATATACGC	*	intronic	ENSCAFG00805028421	.	.	intronic	GALNTL6	.	.
chr25	23774207	ATATATATATATATATACGCGTGTGTG	*	intronic	ENSCAFG00805028421	.	.	intronic	GALNTL6	.	.
chr25	23774208	TATATATATATATATACGC	*	intronic	ENSCAFG00805028421	.	.	intronic	GALNTL6	.	.
chr25	23774209	ATATATATATATATACGCGTGTGTGTGTGTG	*	intronic	ENSCAFG00805028421	.	.	intronic	GALNTL6	.	.
chr25	23774211	A	*	intronic	ENSCAFG00805028421	.	.	intronic	GALNTL6	.	.
chr25	23774212	TATATATATATAC	*	intronic	ENSCAFG00805028421	.	.	intronic	GALNTL6	.	.
chr25	23774213	A	*	intronic	ENSCAFG00805028421	.	.	intronic	GALNTL6	.	.
chr25	23846799	AT	A	intergenic	ENSCAFG00805028421;ENSCAFG00805028699	.	.	intergenic	GALNTL6;LOC100686259	.	.
chr25	23850380	C	T	intergenic	ENSCAFG00805028421;ENSCAFG00805028699	.	.	intergenic	GALNTL6;LOC100686259	.	.
chr25	23850526	T	TTTG	intergenic	ENSCAFG00805028421;ENSCAFG00805028699	.	.	intergenic	GALNTL6;LOC100686259	.	.
chr25	23850979	T	A	intergenic	ENSCAFG00805028421;ENSCAFG00805028699	.	.	intergenic	GALNTL6;LOC100686259	.	.
chr25	23854335	G	A	intergenic	ENSCAFG00805028421;ENSCAFG00805028699	.	.	intergenic	GALNTL6;LOC100686259	.	.
chr25	23861169	T	TC	intergenic	ENSCAFG00805028421;ENSCAFG00805028699	.	.	intergenic	GALNTL6;LOC100686259	.	.
chr25	23862203	G	A	intergenic	ENSCAFG00805028421;ENSCAFG00805028699	.	.	downstream	LOC100686259	.	.
chr25	23864034	C	A	intergenic	ENSCAFG00805028421;ENSCAFG00805028699	.	.	ncRNA_exonic	LOC100686259	.	.
chr25	23865588	G	T	intergenic	ENSCAFG00805028421;ENSCAFG00805028699	.	.	intergenic	LOC100686259;LOC100686259	.	.
chr25	23867424	C	T	intergenic	ENSCAFG00805028421;ENSCAFG00805028699	.	.	upstream	LOC100686259;LOC119865838	.	.
chr25	23867659	T	C	intergenic	ENSCAFG00805028421;ENSCAFG00805028699	.	.	upstream	LOC100686259;LOC119865838	.	.
chr25	23875165	CAG	C	intergenic	ENSCAFG00805028421;ENSCAFG00805028699	.	.	downstream	LOC119865838	.	.
chr25	23878800	C	T	intergenic	ENSCAFG00805028421;ENSCAFG00805028699	.	.	intergenic	LOC119865838;LOC119877520	.	.
chr25	23884249	T	C	intergenic	ENSCAFG00805028421;ENSCAFG00805028699	.	.	intergenic	LOC119865838;LOC119877520	.	.
chr25	23889264	C	T	intergenic	ENSCAFG00805028421;ENSCAFG00805028699	.	.	intergenic	LOC119865838;LOC119877520	.	.
chr25	23890860	A	AT	intergenic	ENSCAFG00805028421;ENSCAFG00805028699	.	.	intergenic	LOC119865838;LOC119877520	.	.
chr25	23893150	G	A	intergenic	ENSCAFG00805028421;ENSCAFG00805028699	.	.	upstream	LOC119877520	.	.
chr25	23893230	T	G	intergenic	ENSCAFG00805028421;ENSCAFG00805028699	.	.	upstream	LOC119877520	.	.
chr25	23911123	GAGAC	G	intergenic	ENSCAFG00805028421;ENSCAFG00805028699	.	.	intergenic	LOC119877520;LOC106557766	.	.
chr25	23915604	A	G	intergenic	ENSCAFG00805028421;ENSCAFG00805028699	.	.	intergenic	LOC119877520;LOC106557766	.	.
chr25	23927613	A	AT	intergenic	ENSCAFG00805028421;ENSCAFG00805028699	.	.	intergenic	LOC106557766;GALNT7	.	.
chr25	23928685	A	G	intergenic	ENSCAFG00805028421;ENSCAFG00805028699	.	.	intergenic	LOC106557766;GALNT7	.	.
chr25	23929121	C	T	intergenic	ENSCAFG00805028421;ENSCAFG00805028699	.	.	intergenic	LOC106557766;GALNT7	.	.
chr25	23929355	C	T	intergenic	ENSCAFG00805028421;ENSCAFG00805028699	.	.	intergenic	LOC106557766;GALNT7	.	.
chr25	23929541	A	G	intergenic	ENSCAFG00805028421;ENSCAFG00805028699	.	.	intergenic	LOC106557766;GALNT7	.	.
chr25	23931528	G	T	intergenic	ENSCAFG00805028421;ENSCAFG00805028699	.	.	intergenic	LOC106557766;GALNT7	.	.
chr25	23931747	T	TAAAATAAAATAAAATAAAAAATTGTTTAAAAA,TAAAATAAAATAAATTGTTTAAAAA	intergenic	ENSCAFG00805028421;ENSCAFG00805028699	.	.	intergenic	LOC106557766;GALNT7	.	.
chr25	23934971	G	A	intergenic	ENSCAFG00805028421;ENSCAFG00805028699	.	.	intergenic	LOC106557766;GALNT7	.	.
chr25	23935143	C	T	intergenic	ENSCAFG00805028421;ENSCAFG00805028699	.	.	intergenic	LOC106557766;GALNT7	.	.
chr25	23935659	A	G	intergenic	ENSCAFG00805028421;ENSCAFG00805028699	.	.	intergenic	LOC106557766;GALNT7	.	.
chr25	23936121	TC	T	intergenic	ENSCAFG00805028421;ENSCAFG00805028699	.	.	intergenic	LOC106557766;GALNT7	.	.
chr25	23936166	AAG	A	intergenic	ENSCAFG00805028421;ENSCAFG00805028699	.	.	intergenic	LOC106557766;GALNT7	.	.
chr25	23936167	A	*	intergenic	ENSCAFG00805028421;ENSCAFG00805028699	.	.	intergenic	LOC106557766;GALNT7	.	.
chr25	23936244	C	A	intergenic	ENSCAFG00805028421;ENSCAFG00805028699	.	.	intergenic	LOC106557766;GALNT7	.	.
chr25	23936317	G	A	intergenic	ENSCAFG00805028421;ENSCAFG00805028699	.	.	intergenic	LOC106557766;GALNT7	.	.
chr25	23941229	T	C	intergenic	ENSCAFG00805028421;ENSCAFG00805028699	.	.	intergenic	LOC106557766;GALNT7	.	.
chr25	23941764	T	C	intergenic	ENSCAFG00805028421;ENSCAFG00805028699	.	.	intergenic	LOC106557766;GALNT7	.	.
chr25	25381006	A	T	intronic	ENSCAFG00805029613	.	.	intronic	GLRA3	.	.
chr25	25881347	G	GAAAGAAAGAAAGAAAGAA	downstream	ENSCAFG00805029716	.	.	upstream;downstream	LOC119865840;LOC100683498	.	.
chr25	28228988	TTTTTA	T	intergenic	ENSCAFG00805016852;ENSCAFG00805016880	.	.	intergenic	LOC111092429;LOC111092374	.	.
chr25	28567395	C	T	intergenic	ENSCAFG00805016921;ENSCAFG00805017141	.	.	intronic	KIF13B	.	.
chr25	28788868	T	G	intronic	ENSCAFG00805017141	.	.	ncRNA_intronic	LOC119865939	.	.
chr25	29037268	C	T	intronic	ENSCAFG00805017518	.	.	intronic	EXTL3	.	.
chr25	29058070	A	T	intergenic	ENSCAFG00805017518;ENSCAFG00805017586	.	.	intronic	EXTL3	.	.
chr25	29095029	AC	A	intergenic	ENSCAFG00805017586;ENSCAFG00805017700	.	.	intronic	EXTL3	.	.
chr25	29115315	G	C	intergenic	ENSCAFG00805017586;ENSCAFG00805017700	.	.	intergenic	EXTL3;FZD3	.	.
chr25	29134561	A	AT	intergenic	ENSCAFG00805017586;ENSCAFG00805017700	.	.	intergenic	EXTL3;FZD3	.	.
chr25	29863762	A	AG	intronic	ENSCAFG00805018696	.	.	intronic	SCARA5	.	.
chr25	29863792	G	A	intronic	ENSCAFG00805018696	.	.	intronic	SCARA5	.	.
chr25	29864313	A	G	intronic	ENSCAFG00805018696	.	.	intronic	SCARA5	.	.
chr25	29865834	G	A	intronic	ENSCAFG00805018696	.	.	intronic	SCARA5	.	.
chr25	29866018	T	G	intronic	ENSCAFG00805018696	.	.	intronic	SCARA5	.	.
chr25	29866169	C	T	intronic	ENSCAFG00805018696	.	.	intronic	SCARA5	.	.
chr25	29866597	T	C	intronic	ENSCAFG00805018696	.	.	intronic	SCARA5	.	.
chr25	29866764	G	A	intronic	ENSCAFG00805018696	.	.	intronic	SCARA5	.	.
chr25	29867098	G	A	intronic	ENSCAFG00805018696	.	.	intronic	SCARA5	.	.
chr25	29867444	G	A	intronic	ENSCAFG00805018696	.	.	intronic	SCARA5	.	.
chr25	29867723	C	T	intronic	ENSCAFG00805018696	.	.	intronic	SCARA5	.	.
chr25	29867804	G	A	intronic	ENSCAFG00805018696	.	.	intronic	SCARA5	.	.
chr25	29871337	T	A	intronic	ENSCAFG00805018696	.	.	intronic	SCARA5	.	.
chr25	29884748	A	C	intergenic	ENSCAFG00805018696;ENSCAFG00805018777	.	.	intergenic	SCARA5;LOC119865941	.	.
chr25	29888647	AC	A	intergenic	ENSCAFG00805018696;ENSCAFG00805018777	.	.	ncRNA_intronic	LOC119865941	.	.
chr25	29913724	T	G	intergenic	ENSCAFG00805018696;ENSCAFG00805018777	.	.	ncRNA_intronic	LOC111092346	.	.
chr25	30643652	T	A	intergenic	ENSCAFG00805021517;ENSCAFG00805021808	.	.	intergenic	LOC100683968;LOC102154714	.	.
chr25	31060571	C	T	intergenic	ENSCAFG00805021880;ENSCAFG00805022193	.	.	intergenic	LOC111092296;DPYSL2	.	.
chr25	31071053	G	A	intergenic	ENSCAFG00805021880;ENSCAFG00805022193	.	.	intergenic	LOC111092296;DPYSL2	.	.
chr25	31110735	C	T	intronic	ENSCAFG00805022193	.	.	intronic	DPYSL2	.	.
chr25	31120728	G	C	intronic	ENSCAFG00805022193	.	.	intronic	DPYSL2	.	.
chr25	31130608	A	G	intronic	ENSCAFG00805022193	.	.	intronic	DPYSL2	.	.
chr25	31141127	G	A	intronic	ENSCAFG00805022193	.	.	intronic	DPYSL2	.	.
chr25	31164695	CTT	C	intronic	ENSCAFG00805022193	.	.	intronic	DPYSL2	.	.
chr25	31164700	TCTCA	T	intronic	ENSCAFG00805022193	.	.	intronic	DPYSL2	.	.
chr25	31164704	A	*	intronic	ENSCAFG00805022193	.	.	intronic	DPYSL2	.	.
chr25	31232404	T	C	intergenic	ENSCAFG00805022426;ENSCAFG00805022548	.	.	intergenic	PNMA2;BNIP3L	.	.
chr25	31297728	G	A	intronic	ENSCAFG00805022548	.	.	intergenic	PNMA2;BNIP3L	.	.
chr25	31338361	T	A	intergenic	ENSCAFG00805022548;ENSCAFG00805023007	.	.	ncRNA_intronic	LOC111092378	.	.
chr25	31405796	G	A	intronic	ENSCAFG00805023007	.	.	intronic	PPP2R2A	.	.
chr25	31600676	C	T	intergenic	ENSCAFG00805023007;ENSCAFG00805023245	.	.	intergenic	LOC119877540;EBF2	.	.
chr25	31675525	G	A	intronic	ENSCAFG00805023245	.	.	intronic	EBF2	.	.
chr25	31689676	C	T	intronic	ENSCAFG00805023245	.	.	intronic	EBF2	.	.
chr25	47717857	CTTTCTTTCTTTCTTTCTTTCTTTCTTTCTTTCTTTCTTTCTTTCTTTCTTTCTTTCTT	C	intergenic	ENSCAFG00805030727;ENSCAFG00805030744	.	.	intergenic	LOC102155974;LOC111092347	.	.
chr26	2531824	G	A	intronic	ENSCAFG00805018093	.	.	intronic	TMEM132D	.	.
chr26	4922993	C	CAGAGAG	intronic	ENSCAFG00805019325	.	.	intronic	TMEM132B	.	.
chr26	11788302	AGG	A	intergenic	ENSCAFG00805029822;ENSCAFG00805029846	.	.	intergenic	LOC119866120;TBX5	.	.
chr26	11788305	AAGGAAGGAAG	A	intergenic	ENSCAFG00805029822;ENSCAFG00805029846	.	.	intergenic	LOC119866120;TBX5	.	.
chr26	12084757	A	T	intergenic	ENSCAFG00805029937;ENSCAFG00805029986	.	.	intergenic	TBX3;LOC119866158	.	.
chr26	12298253	TC	T	intergenic	ENSCAFG00805029986;ENSCAFG00805030356	.	.	intergenic	LOC119866159;LOC111092584	.	.
chr26	12298255	TCTC	T	intergenic	ENSCAFG00805029986;ENSCAFG00805030356	.	.	intergenic	LOC119866159;LOC111092584	.	.
chr26	12538265	G	A	intergenic	ENSCAFG00805029986;ENSCAFG00805030356	.	.	intergenic	LOC111092585;LOC111092576	.	.
chr26	12784870	TA	T	intergenic	ENSCAFG00805029986;ENSCAFG00805030356	.	.	intergenic	LOC111092576;LOC111092568	.	.
chr26	13153372	A	G	intronic	ENSCAFG00805030356	.	.	intronic	MED13L	.	.
chr26	25570775	G	C	intronic	ENSCAFG00805030776	.	.	intergenic	LOC102155737;LOC612106	.	.
chr26	27383024	A	C	intronic	ENSCAFG00805019225	.	.	intronic	LOC119866215;LOC119869150	.	.
chr26	27386009	G	A	intronic	ENSCAFG00805019225	.	.	intronic	LOC119866215;LOC119869150	.	.
chr26	27597589	G	C	intronic	ENSCAFG00805019910;ENSCAFG00805020470	.	.	intronic	LOC119866215;LOC119869150;LOC119877599	.	.
chr26	27618429	C	T	intronic	ENSCAFG00805019910	.	.	intronic	LOC119866215;LOC119869150;LOC119877599	.	.
chr26	29079594	A	T	intergenic	ENSCAFG00805011587;ENSCAFG00805011890	.	.	intronic	LOC119877561	.	.
chr26	31137651	GGGGGA	G	intronic	ENSCAFG00805022116	.	.	intronic	YPEL1	.	.
chr27	13438950	G	A	intronic	ENSCAFG00805023058	.	.	intronic	GRIN2B	.	.
chr27	14030597	C	T	intronic	ENSCAFG00805023449	.	.	intronic	ATF7IP	.	.
chr27	14256208	T	TAAATAAATAAAA	intronic	ENSCAFG00805023758	.	.	ncRNA_intronic	LOC119877642	.	.
chr27	15186984	T	C	intronic	ENSCAFG00805025392	.	.	intronic	EPS8	.	.
chr27	15188001	AT	ATT,A	intronic	ENSCAFG00805025392	.	.	intronic	EPS8	.	.
chr27	15312066	C	A	intergenic	ENSCAFG00805025392;ENSCAFG00805025569	.	.	intergenic	LOC119877643;STRAP	.	.
chr27	15464888	GTTATT	GTTATTTATT,G	intronic	ENSCAFG00805025751	.	.	intronic	DERA	.	.
chr27	15520448	C	T	intergenic	ENSCAFG00805025751;ENSCAFG00805025891	.	.	intergenic	DERA;LOC111092888	.	.
chr27	15582671	G	A	intergenic	ENSCAFG00805025751;ENSCAFG00805025891	.	.	intergenic	LOC111092888;SLC15A5	.	.
chr27	15601309	T	TG	intergenic	ENSCAFG00805025751;ENSCAFG00805025891	.	.	intergenic	LOC111092888;SLC15A5	.	.
chr27	15620674	CT	C	intergenic	ENSCAFG00805025751;ENSCAFG00805025891	.	.	intergenic	LOC111092888;SLC15A5	.	.
chr27	15620678	CTTTCT	C	intergenic	ENSCAFG00805025751;ENSCAFG00805025891	.	.	intergenic	LOC111092888;SLC15A5	.	.
chr27	15691469	G	GAAGA	intronic	ENSCAFG00805025891	.	.	intronic	SLC15A5	.	.
chr27	15769843	G	GAGAGAGAA	intergenic	ENSCAFG00805025891;ENSCAFG00805025956	.	.	intergenic	SLC15A5;MGST1	.	.
chr27	15772117	CAAAA	C	intergenic	ENSCAFG00805025891;ENSCAFG00805025956	.	.	intergenic	SLC15A5;MGST1	.	.
chr27	15773130	ATTTT	A	intergenic	ENSCAFG00805025891;ENSCAFG00805025956	.	.	intergenic	SLC15A5;MGST1	.	.
chr27	15773296	G	A	intergenic	ENSCAFG00805025891;ENSCAFG00805025956	.	.	intergenic	SLC15A5;MGST1	.	.
chr27	15773427	G	A	intergenic	ENSCAFG00805025891;ENSCAFG00805025956	.	.	intergenic	SLC15A5;MGST1	.	.
chr27	15776346	C	T	intronic	ENSCAFG00805025956	.	.	intronic	MGST1	.	.
chr27	15776349	C	G	intronic	ENSCAFG00805025956	.	.	intronic	MGST1	.	.
chr27	15794432	C	T	intronic	ENSCAFG00805025956	.	.	intronic	MGST1	.	.
chr27	15890164	T	TTTCTTTCTTTCTTTCTTTCTTTCTTTCTTTCTTTC,TTTCTTTCTTTCTTTC	intergenic	ENSCAFG00805025956;ENSCAFG00805026222	.	.	intergenic	MGST1;LMO3	.	.
chr27	20258681	C	T	ncRNA_intronic	ENSCAFG00805011564	.	.	intergenic	LOC119866413;LOC119866314	.	.
chr27	20807056	G	A	intronic	ENSCAFG00805012219	.	.	intergenic	LOC119877630;LOC119877631	.	.
chr27	34521560	C	T	intergenic	ENSCAFG00805028737;ENSCAFG00805028784	.	.	intergenic	LOC111092822;LOC119866497	.	.
chr27	45766346	CG	C	intergenic	ENSCAFG00805014287;ENSCAFG00805014399	.	.	ncRNA_intronic	LOC119877656	.	.
chr28	5747664	ATATATATATATGTG	A	intergenic	ENSCAFG00805021521;ENSCAFG00805021605	.	.	intergenic	RPP30;ANKRD1	.	.
chr28	10341043	G	A	intergenic	ENSCAFG00805019841;ENSCAFG00805020752	.	.	intergenic	LOC102152451;LCOR	.	.
chr28	14844368	TTA	T	intronic	ENSCAFG00805030726	.	.	intronic	LDB1	.	.
chr28	21700452	TTA	T	intronic	ENSCAFG00805022564	.	.	intronic	ADD3	.	.
chr28	30104821	CAG	C,CAGAGAG	intronic	ENSCAFG00805025241	.	.	intronic	BAG3	.	.
chr28	35912113	T	C	intronic	ENSCAFG00805014249	.	.	intronic	C28H10orf90	.	.
chr28	37566363	AG	A	intergenic	ENSCAFG00805015111;ENSCAFG00805015149	.	.	intergenic	LOC119866540;LOC106557948	.	.
chr28	37634138	G	A	intergenic	ENSCAFG00805015111;ENSCAFG00805015149	.	.	intergenic	LOC119866540;LOC106557948	.	.
chr28	37717195	T	A	intergenic	ENSCAFG00805015111;ENSCAFG00805015149	.	.	intergenic	LOC119866540;LOC106557948	.	.
chr28	37864335	G	A	intergenic	ENSCAFG00805015111;ENSCAFG00805015149	.	.	intergenic	LOC106557948;MIR8817	.	.
chr28	38133709	A	G	intergenic	ENSCAFG00805015111;ENSCAFG00805015149	.	.	intergenic	LOC111093073;LOC119866541	.	.
chr28	38159790	C	T	intergenic	ENSCAFG00805015111;ENSCAFG00805015149	.	.	intergenic	LOC111093073;LOC119866541	.	.
chr28	38345391	G	A	intergenic	ENSCAFG00805015111;ENSCAFG00805015149	.	.	ncRNA_exonic	LOC111093057	.	.
chr28	38347460	G	T	intergenic	ENSCAFG00805015111;ENSCAFG00805015149	.	.	ncRNA_intronic	LOC111093057	.	.
chr28	38364151	G	T	intergenic	ENSCAFG00805015111;ENSCAFG00805015149	.	.	ncRNA_exonic	LOC111093057	.	.
chr28	38499581	G	A	intergenic	ENSCAFG00805015111;ENSCAFG00805015149	.	.	intergenic	LOC111093057;MGMT	.	.
chr29	30528285	A	ATTTTTTTTTTTTTTTTTTTTTATTTTTTTTTTTTTTGAAAATAGAATT	intergenic	ENSCAFG00805028648;ENSCAFG00805028914	.	.	intergenic	NONE;LOC102153041	.	.
chr29	31390264	CTT	C	intergenic	ENSCAFG00805028648;ENSCAFG00805028914	.	.	intronic	RALYL	.	.
chr29	32832142	G	A	intergenic	ENSCAFG00805013003;ENSCAFG00805013071	.	.	intergenic	LOC111093181;PSKH2	.	.
chr29	32974338	C	T	intergenic	ENSCAFG00805013071;ENSCAFG00805013146	.	.	ncRNA_intronic	LOC111093236	.	.
chr29	37097566	CTTTCTTTT	CT,C	intergenic	ENSCAFG00805015693;ENSCAFG00805015820	.	.	intergenic	PIP4P2;LOC100682992	.	.
chr30	9357187	TCTCTCC	T	intronic	ENSCAFG00805020938	.	.	intronic	PLA2G4E	.	.
chr30	10051271	C	CG	intronic	ENSCAFG00805026407	.	.	intronic	TTBK2	.	.
chr30	10502298	TTTCTTTTCTTTTCTTTTCTTTTCTTTTCTTTTCTTTTCTTTTCTTTTCTTTTC	T,TTTTTCTTTTCTTTTCTTTTCTTTTCTTTTCTTTTCTTTTCTTTTCTTTTC	intronic	ENSCAFG00805027588	.	.	intronic	ADAL	.	.
chr30	20440423	G	GAA	intergenic	ENSCAFG00805015187;ENSCAFG00805015255	.	.	intergenic	UNC13C;LOC119866852	.	.
chr30	24683687	T	A	intronic	ENSCAFG00805022187	.	.	intronic	FAM81A	.	.
chr30	24767371	T	TGC	intergenic	ENSCAFG00805022187;ENSCAFG00805022340	.	.	intergenic	FAM81A;GCNT3	.	.
chr30	25025490	G	A	intergenic	ENSCAFG00805022859;ENSCAFG00805022868	.	.	ncRNA_intronic	LOC111093387	.	.
chr30	25053275	G	A	intergenic	ENSCAFG00805022859;ENSCAFG00805022868	.	.	ncRNA_intronic	LOC111093387	.	.
chr30	25179300	C	T	ncRNA_exonic	ENSCAFG00805022868	.	.	intergenic	LOC119866904;FOXB1	.	.
chr30	25645677	GA	GAAA,G	intergenic	ENSCAFG00805023444;ENSCAFG00805023573	.	.	intergenic	LOC119866905;ICE2	.	.
chr30	25647882	T	TAAGAAGCTTCTCCTCAAAAAAAAAAAAAAAAAAAAAA	intergenic	ENSCAFG00805023444;ENSCAFG00805023573	.	.	intergenic	LOC119866905;ICE2	.	.
chr30	25693440	AT	A	intronic	ENSCAFG00805023747	.	.	intronic	ICE2	.	.
chr30	25711181	CTCAATGA	C	intronic	ENSCAFG00805023747	.	.	intronic	ICE2	.	.
chr30	25781581	G	A	intronic	ENSCAFG00805024118	.	.	intronic	LOC119866906	.	.
chr30	25825832	CGCTGCG	C	intronic	ENSCAFG00805024118	.	.	intronic	LOC119866906	.	.
chr30	25826223	C	T	intronic	ENSCAFG00805024118	.	.	intronic	LOC119866906	.	.
chr30	25873767	T	C	intronic	ENSCAFG00805024118	.	.	intronic	LOC119866906	.	.
chr30	26466054	T	G	intergenic	ENSCAFG00805024118;ENSCAFG00805024262	.	.	intergenic	LOC119866906;LOC100686151	.	.
chr30	26487412	A	T	intergenic	ENSCAFG00805024118;ENSCAFG00805024262	.	.	intergenic	LOC119866906;LOC100686151	.	.
chr30	26781716	C	T	intergenic	ENSCAFG00805024262;ENSCAFG00805024286	.	.	intergenic	LOC100686151;LOC111093392	.	.
chr30	27420593	T	C	intergenic	ENSCAFG00805025483;ENSCAFG00805011988	.	.	intergenic	LOC100686357;TLN2	.	.
chr30	27434529	AATAAT	A,AAAT	intronic	ENSCAFG00805011988	.	.	intronic	TLN2	.	.
chr30	27434533	A	*	intronic	ENSCAFG00805011988	.	.	intronic	TLN2	.	.
chr30	27546410	TAA	T	intronic	ENSCAFG00805011988	.	.	intronic	TLN2	.	.
chr30	27553727	T	C	intronic	ENSCAFG00805011988	.	.	intronic	TLN2	.	.
chr30	27554506	G	A	intronic	ENSCAFG00805011988	.	.	intronic	TLN2	.	.
chr30	27630502	G	A	intronic	ENSCAFG00805011988	.	.	intronic	TLN2	.	.
chr30	28415571	CTCTCTATATATATATATATATATATATATATA	C	intergenic	ENSCAFG00805013660;ENSCAFG00805014087	.	.	intergenic	LOC111093411;LOC119866914	.	.
chr30	28421062	TA	TTAA,T	intergenic	ENSCAFG00805013660;ENSCAFG00805014087	.	.	intergenic	LOC111093411;LOC119866914	.	.
chr30	28467454	C	G	intergenic	ENSCAFG00805013660;ENSCAFG00805014087	.	.	intergenic	LOC111093411;LOC119866914	.	.
chr30	35232053	G	*	intergenic	ENSCAFG00805013933;ENSCAFG00805013957	.	.	intronic	THSD4	.	.
chr30	38982553	T	TGTCTTTC	ncRNA_intronic	ENSCAFG00805027036	.	.	intergenic	ODF3L1;LOC102157252	.	.
chr31	7198384	GA	G	intergenic	ENSCAFG00805027286;ENSCAFG00805027302	.	.	intergenic	GBE1;LOC119867100	.	.
chr31	7198387	A	T	intergenic	ENSCAFG00805027286;ENSCAFG00805027302	.	.	intergenic	GBE1;LOC119867100	.	.
chr31	16040758	TAA	T	intergenic	ENSCAFG00805013915;ENSCAFG00805013966	.	.	intergenic	LOC100684570;LOC100684646	.	.
chr32	10286780	GAA	*	intergenic	ENSCAFG00805022480;ENSCAFG00805023356	.	.	intergenic	LOC119867232;LOC102152752	.	.
chr32	20008273	T	TGAGA,TGA	ncRNA_intronic	ENSCAFG00805023128	.	.	intronic	STPG2	.	.
chr32	21770570	CTTTTTTTTTTT	C	intronic	ENSCAFG00805023494	.	.	intronic	UNC5C	.	.
chr32	21770579	T	*	intronic	ENSCAFG00805023494	.	.	intronic	UNC5C	.	.
chr32	25780867	A	G	intronic	ENSCAFG00805026982	.	.	intronic	CCSER1	.	.
chr32	25955406	AT	A	intronic	ENSCAFG00805026982	.	.	intronic	CCSER1	.	.
chr32	25955407	T	*	intronic	ENSCAFG00805026982	.	.	intronic	CCSER1	.	.
chr32	26009591	A	T	intronic	ENSCAFG00805026982	.	.	intronic	CCSER1	.	.
chr32	26027347	C	T	intronic	ENSCAFG00805026982	.	.	intronic	CCSER1	.	.
chr32	27427942	A	T	intergenic	ENSCAFG00805027613;ENSCAFG00805027668	.	.	intronic	GPRIN3	.	.
chr32	27780404	TA	T	intronic	ENSCAFG00805028458	.	.	intronic	FAM13A	.	.
chr32	28184959	C	A	intronic	ENSCAFG00805029263	.	.	intronic	HERC5	.	.
chr32	28519499	C	T	intronic	ENSCAFG00805029782	.	.	ncRNA_exonic	LOC100688500	.	.
chr32	38913955	G	A	intronic	ENSCAFG00805024050	.	.	intronic	SHROOM3	.	.
chr32	38944820	C	G	intronic	ENSCAFG00805024050	.	.	intergenic	SHROOM3;LOC119867170	.	.
chr32	38945529	A	AAAATAAATAAATAAAT	intronic	ENSCAFG00805024050	.	.	intergenic	SHROOM3;LOC119867170	.	.
chr32	38956267	A	AAAG	intronic	ENSCAFG00805024050	.	.	intergenic	SHROOM3;LOC119867170	.	.
chr32	38956274	G	GAAAGA	intronic	ENSCAFG00805024050	.	.	intergenic	SHROOM3;LOC119867170	.	.
chr32	38972997	A	AATCAATCAATCAATCAATC,AATCAATCAATC	intronic	ENSCAFG00805024050	.	.	intergenic	SHROOM3;LOC119867170	.	.
chr32	38982659	CTTTTTTT	C	intronic	ENSCAFG00805024050	.	.	intergenic	SHROOM3;LOC119867170	.	.
chr32	38982726	T	C	intronic	ENSCAFG00805024050	.	.	intergenic	SHROOM3;LOC119867170	.	.
chr32	38983038	A	C	intronic	ENSCAFG00805024050	.	.	intergenic	SHROOM3;LOC119867170	.	.
chr33	10361718	T	C	intergenic	ENSCAFG00805018321;ENSCAFG00805018374	.	.	intergenic	LOC119867285;LOC111093750	.	.
chr33	29232412	G	A	intronic	ENSCAFG00805023778	.	.	intronic	OSBPL11	.	.
chr33	29784233	A	G	intronic	ENSCAFG00805027009	.	.	splicing	LOC119877825	.	.
chr34	8545270	GCCTC	G,GCCTCCCTCCCTCCCTCCCTCCCTC	intergenic	ENSCAFG00805021919;ENSCAFG00805021929	.	.	intergenic	LOC119877860;LOC119867430	.	.
chr34	12878408	GGGTGTGT	G	intronic	ENSCAFG00805023595	.	.	intronic	KCNMB3	.	.
chr34	36669443	C	CCT	intronic	ENSCAFG00805015697	.	.	intronic	FNDC3B	.	.
chr34	36807105	CTTA	C	intronic	ENSCAFG00805015697	.	.	intronic	FNDC3B	.	.
chr34	36858824	A	AT	intronic	ENSCAFG00805015697	.	.	intronic	FNDC3B	.	.
chr34	36963904	G	T	intergenic	ENSCAFG00805015800;ENSCAFG00805015821	.	.	intergenic	GHSR;TNFSF10	.	.
chr34	36967349	TTAAA	T	upstream;downstream	ENSCAFG00805015821;ENSCAFG00805015924	.	.	intergenic	GHSR;TNFSF10	.	.
chr34	36967648	T	C	upstream;downstream	ENSCAFG00805015821;ENSCAFG00805015924	.	.	intergenic	GHSR;TNFSF10	.	.
chr34	36972989	G	A	intronic	ENSCAFG00805015924	.	.	intronic	TNFSF10	.	.
chr34	36974739	C	T	intronic	ENSCAFG00805015924	.	.	intronic	TNFSF10	.	.
chr34	36978153	T	C	intronic	ENSCAFG00805015924	.	.	intronic	TNFSF10	.	.
chr34	37011705	TC	T	intergenic	ENSCAFG00805015924;ENSCAFG00805015999	.	.	intergenic	TNFSF10;NCEH1	.	.
chr34	37024098	T	TGGA,TGG	intergenic	ENSCAFG00805015924;ENSCAFG00805015999	.	.	intergenic	TNFSF10;NCEH1	.	.
chr34	37057866	C	T	intergenic	ENSCAFG00805015924;ENSCAFG00805015999	.	.	intergenic	TNFSF10;NCEH1	.	.
chr34	37059370	G	A	intergenic	ENSCAFG00805015924;ENSCAFG00805015999	.	.	intergenic	TNFSF10;NCEH1	.	.
chr34	37118435	T	TAAATAAATAAATAAATAAATAAATAAATA	intronic	ENSCAFG00805015999	.	.	intronic	NCEH1	.	.
chr34	37132355	A	G	intergenic	ENSCAFG00805015999;ENSCAFG00805016692	.	.	intergenic	NCEH1;ECT2	.	.
chr34	37170212	G	GT	intronic	ENSCAFG00805016692	.	.	intronic	ECT2	.	.
chr34	37208432	A	G	intergenic	ENSCAFG00805016692;ENSCAFG00805017193	.	.	intergenic	ECT2;SPATA16	.	.
chr34	37232218	G	A	intergenic	ENSCAFG00805016692;ENSCAFG00805017193	.	.	intergenic	ECT2;SPATA16	.	.
chr34	37270092	C	T	intronic	ENSCAFG00805017193	.	.	intronic	SPATA16	.	.
chr34	37315208	C	T	intronic	ENSCAFG00805017193	.	.	intronic	SPATA16	.	.
chr34	37346188	ACAC	A	intronic	ENSCAFG00805017193	.	.	intronic	SPATA16	.	.
chr34	37346189	CACACAAAAAA	*	intronic	ENSCAFG00805017193	.	.	intronic	SPATA16	.	.
chr34	37370803	T	C	intronic	ENSCAFG00805017193	.	.	intronic	SPATA16	.	.
chr34	37443574	C	CTATATA	intronic	ENSCAFG00805017193	.	.	intronic	SPATA16	.	.
chr34	37457159	AGAT	A	intronic	ENSCAFG00805017193	.	.	intronic	SPATA16	.	.
chr34	37459157	C	T	intronic	ENSCAFG00805017193	.	.	intronic	SPATA16	.	.
chr34	37467790	C	T	intronic	ENSCAFG00805017193	.	.	intronic	SPATA16	.	.
chr34	37492757	G	C	intergenic	ENSCAFG00805017193;ENSCAFG00805017298	.	.	intergenic	SPATA16;LOC111093953	.	.
chr34	37526305	A	C	intergenic	ENSCAFG00805017193;ENSCAFG00805017298	.	.	intergenic	SPATA16;LOC111093953	.	.
chr34	37548925	G	A	intergenic	ENSCAFG00805017193;ENSCAFG00805017298	.	.	intergenic	SPATA16;LOC111093953	.	.
chr34	37549506	G	A	intergenic	ENSCAFG00805017193;ENSCAFG00805017298	.	.	intergenic	SPATA16;LOC111093953	.	.
chr34	37557457	G	A	intergenic	ENSCAFG00805017193;ENSCAFG00805017298	.	.	intergenic	SPATA16;LOC111093953	.	.
chr34	37562319	TA	T	intergenic	ENSCAFG00805017193;ENSCAFG00805017298	.	.	intergenic	SPATA16;LOC111093953	.	.
chr34	37562320	A	*	intergenic	ENSCAFG00805017193;ENSCAFG00805017298	.	.	intergenic	SPATA16;LOC111093953	.	.
chr34	37565376	T	TTTA	intergenic	ENSCAFG00805017193;ENSCAFG00805017298	.	.	intergenic	SPATA16;LOC111093953	.	.
chr34	37567630	T	C	intergenic	ENSCAFG00805017193;ENSCAFG00805017298	.	.	intergenic	SPATA16;LOC111093953	.	.
chr34	37567671	C	T	intergenic	ENSCAFG00805017193;ENSCAFG00805017298	.	.	intergenic	SPATA16;LOC111093953	.	.
chr34	37572395	A	T	intergenic	ENSCAFG00805017193;ENSCAFG00805017298	.	.	intergenic	SPATA16;LOC111093953	.	.
chr34	37580263	G	A	intergenic	ENSCAFG00805017193;ENSCAFG00805017298	.	.	intergenic	SPATA16;LOC111093953	.	.
chr34	37599194	C	T	intergenic	ENSCAFG00805017193;ENSCAFG00805017298	.	.	intergenic	SPATA16;LOC111093953	.	.
chr34	37629367	T	C	intergenic	ENSCAFG00805017193;ENSCAFG00805017298	.	.	ncRNA_intronic	LOC111093953	.	.
chr34	37669001	G	GTTTT	intergenic	ENSCAFG00805017298;ENSCAFG00805017310	.	.	intronic	NLGN1	.	.
chr34	37675463	C	T	intergenic	ENSCAFG00805017298;ENSCAFG00805017310	.	.	intronic	NLGN1	.	.
chr34	37681008	G	A	ncRNA_exonic	ENSCAFG00805017310	.	.	intronic	NLGN1	.	.
chr34	37711910	T	TG	ncRNA_exonic	ENSCAFG00805017330	.	.	intronic	NLGN1	.	.
chr34	37711911	T	TATTTATG	ncRNA_exonic	ENSCAFG00805017330	.	.	intronic	NLGN1	.	.
chr34	37751139	A	AATAAATAAATAAATAAACAT,AATAAATAAATAAACAT	ncRNA_exonic	ENSCAFG00805017386	.	.	intronic	NLGN1	.	.
chr34	37796171	T	C	downstream	ENSCAFG00805017488	.	.	intronic	NLGN1	.	.
chr34	37998114	G	A	intronic	ENSCAFG00805017610	.	.	intronic	NLGN1	.	.
chr34	38007667	G	A	intronic	ENSCAFG00805017610	.	.	intronic	NLGN1	.	.
chr34	38056874	C	T	intronic	ENSCAFG00805017610	.	.	intronic	NLGN1	.	.
chr34	38087489	T	G	intronic	ENSCAFG00805017610	.	.	intronic	NLGN1	.	.
chr34	38189766	GATATATAT	GATAGATATATATAT,G	intronic	ENSCAFG00805017610	.	.	intronic	NLGN1	.	.
chr34	38203005	A	AATG	intronic	ENSCAFG00805017610	.	.	intronic	NLGN1	.	.
chr34	38216954	A	G	intronic	ENSCAFG00805017610	.	.	intronic	NLGN1	.	.
chr34	38228721	A	ATTT	intronic	ENSCAFG00805017610	.	.	intronic	NLGN1	.	.
chr34	38234567	G	GCC,GCCCCCC	intronic	ENSCAFG00805017610	.	.	intronic	NLGN1	.	.
chr34	38247298	G	A	intronic	ENSCAFG00805017610	.	.	intronic	NLGN1	.	.
chr34	38345673	T	A	intronic	ENSCAFG00805017610	.	.	intronic	NLGN1	.	.
chr34	38376455	G	C	intronic	ENSCAFG00805017610	.	.	intronic	NLGN1	.	.
chr34	38377341	G	C	intronic	ENSCAFG00805017610	.	.	intronic	NLGN1	.	.
chr34	38386252	TAA	T	intronic	ENSCAFG00805017610	.	.	intronic	NLGN1	.	.
chr34	38386254	AAATAAAAT	*	intronic	ENSCAFG00805017610	.	.	intronic	NLGN1	.	.
chr34	38389400	AT	A	intronic	ENSCAFG00805017610	.	.	intronic	NLGN1	.	.
chr34	38422190	G	C	intronic	ENSCAFG00805017610	.	.	intronic	NLGN1	.	.
chr34	38428275	T	G	intronic	ENSCAFG00805017610	.	.	intronic	NLGN1	.	.
chr34	38449503	TACTC	T	intronic	ENSCAFG00805017610	.	.	intronic	NLGN1	.	.
chr34	38510744	G	A	intergenic	ENSCAFG00805017633;ENSCAFG00805017656	.	.	intergenic	LOC102155924;LOC119867457	.	.
chr34	38511543	G	A	intergenic	ENSCAFG00805017633;ENSCAFG00805017656	.	.	intergenic	LOC102155924;LOC119867457	.	.
chr34	38579758	G	GGTTT	intergenic	ENSCAFG00805017633;ENSCAFG00805017656	.	.	intergenic	LOC102155924;LOC119867457	.	.
chr34	38580155	C	T	intergenic	ENSCAFG00805017633;ENSCAFG00805017656	.	.	intergenic	LOC102155924;LOC119867457	.	.
chr34	38581013	T	C	intergenic	ENSCAFG00805017633;ENSCAFG00805017656	.	.	intergenic	LOC102155924;LOC119867457	.	.
chr34	38581029	T	C	intergenic	ENSCAFG00805017633;ENSCAFG00805017656	.	.	intergenic	LOC102155924;LOC119867457	.	.
chr34	38581132	C	T	intergenic	ENSCAFG00805017633;ENSCAFG00805017656	.	.	intergenic	LOC102155924;LOC119867457	.	.
chr34	38581216	G	T	intergenic	ENSCAFG00805017633;ENSCAFG00805017656	.	.	intergenic	LOC102155924;LOC119867457	.	.
chr34	38581222	A	G	intergenic	ENSCAFG00805017633;ENSCAFG00805017656	.	.	intergenic	LOC102155924;LOC119867457	.	.
chr34	38581235	C	T	intergenic	ENSCAFG00805017633;ENSCAFG00805017656	.	.	intergenic	LOC102155924;LOC119867457	.	.
chr34	38581456	T	C	intergenic	ENSCAFG00805017633;ENSCAFG00805017656	.	.	intergenic	LOC102155924;LOC119867457	.	.
chr34	38581481	T	C	intergenic	ENSCAFG00805017633;ENSCAFG00805017656	.	.	intergenic	LOC102155924;LOC119867457	.	.
chr34	38581508	T	C	intergenic	ENSCAFG00805017633;ENSCAFG00805017656	.	.	intergenic	LOC102155924;LOC119867457	.	.
chr34	38581714	T	A	intergenic	ENSCAFG00805017633;ENSCAFG00805017656	.	.	intergenic	LOC102155924;LOC119867457	.	.
chr34	38581715	T	A	intergenic	ENSCAFG00805017633;ENSCAFG00805017656	.	.	intergenic	LOC102155924;LOC119867457	.	.
chr34	38581873	CTTAA	C	intergenic	ENSCAFG00805017633;ENSCAFG00805017656	.	.	intergenic	LOC102155924;LOC119867457	.	.
chr34	38581919	T	A	intergenic	ENSCAFG00805017633;ENSCAFG00805017656	.	.	intergenic	LOC102155924;LOC119867457	.	.
chr34	38581943	A	G	intergenic	ENSCAFG00805017633;ENSCAFG00805017656	.	.	intergenic	LOC102155924;LOC119867457	.	.
chr34	38582124	A	G	intergenic	ENSCAFG00805017633;ENSCAFG00805017656	.	.	intergenic	LOC102155924;LOC119867457	.	.
chr34	38582225	C	CTACTTCATTATTACTA	intergenic	ENSCAFG00805017633;ENSCAFG00805017656	.	.	intergenic	LOC102155924;LOC119867457	.	.
chr34	38582391	C	T	intergenic	ENSCAFG00805017633;ENSCAFG00805017656	.	.	intergenic	LOC102155924;LOC119867457	.	.
chr34	38583169	G	A	intergenic	ENSCAFG00805017633;ENSCAFG00805017656	.	.	intergenic	LOC102155924;LOC119867457	.	.
chr34	38588768	C	T	intergenic	ENSCAFG00805017633;ENSCAFG00805017656	.	.	intergenic	LOC102155924;LOC119867457	.	.
chr34	38593129	C	A	intergenic	ENSCAFG00805017633;ENSCAFG00805017656	.	.	intergenic	LOC102155924;LOC119867457	.	.
chr34	38593478	C	T	intergenic	ENSCAFG00805017633;ENSCAFG00805017656	.	.	intergenic	LOC102155924;LOC119867457	.	.
chr34	38596126	C	T	intergenic	ENSCAFG00805017633;ENSCAFG00805017656	.	.	intergenic	LOC102155924;LOC119867457	.	.
chr34	38604313	C	T	intergenic	ENSCAFG00805017633;ENSCAFG00805017656	.	.	intergenic	LOC102155924;LOC119867457	.	.
chr34	38604823	T	C	intergenic	ENSCAFG00805017633;ENSCAFG00805017656	.	.	intergenic	LOC102155924;LOC119867457	.	.
chr34	38605243	C	T	intergenic	ENSCAFG00805017633;ENSCAFG00805017656	.	.	intergenic	LOC102155924;LOC119867457	.	.
chr34	38605373	T	A	intergenic	ENSCAFG00805017633;ENSCAFG00805017656	.	.	intergenic	LOC102155924;LOC119867457	.	.
chr34	38605442	C	G	intergenic	ENSCAFG00805017633;ENSCAFG00805017656	.	.	intergenic	LOC102155924;LOC119867457	.	.
chr34	38611687	G	A	intergenic	ENSCAFG00805017633;ENSCAFG00805017656	.	.	intergenic	LOC102155924;LOC119867457	.	.
chr34	38612121	ATTTC	A	intergenic	ENSCAFG00805017633;ENSCAFG00805017656	.	.	intergenic	LOC102155924;LOC119867457	.	.
chr34	38616587	T	C	intergenic	ENSCAFG00805017633;ENSCAFG00805017656	.	.	ncRNA_exonic	LOC119867457	.	.
chr34	38617957	C	T	intergenic	ENSCAFG00805017633;ENSCAFG00805017656	.	.	ncRNA_intronic	LOC119867457	.	.
chr34	38618031	C	T	intergenic	ENSCAFG00805017633;ENSCAFG00805017656	.	.	ncRNA_intronic	LOC119867457	.	.
chr34	38674727	ACCCC	A	intergenic	ENSCAFG00805017633;ENSCAFG00805017656	.	.	intergenic	LOC119867457;NAALADL2	.	.
chr34	38674957	T	A	intergenic	ENSCAFG00805017633;ENSCAFG00805017656	.	.	intergenic	LOC119867457;NAALADL2	.	.
chr34	38694656	T	C	intergenic	ENSCAFG00805017633;ENSCAFG00805017656	.	.	intergenic	LOC119867457;NAALADL2	.	.
chr34	38696628	C	A	intergenic	ENSCAFG00805017633;ENSCAFG00805017656	.	.	intronic	NAALADL2	.	.
chr34	38699978	A	G	intergenic	ENSCAFG00805017633;ENSCAFG00805017656	.	.	intronic	NAALADL2	.	.
chr34	38745382	A	C	intergenic	ENSCAFG00805017633;ENSCAFG00805017656	.	.	intronic	NAALADL2	.	.
chr34	38844046	G	A	intergenic	ENSCAFG00805017633;ENSCAFG00805017656	.	.	intronic	NAALADL2	.	.
chr34	38848824	C	A	intergenic	ENSCAFG00805017633;ENSCAFG00805017656	.	.	intronic	NAALADL2	.	.
chr34	38856907	AT	A	intergenic	ENSCAFG00805017633;ENSCAFG00805017656	.	.	intronic	NAALADL2	.	.
chr34	38924857	G	A	intergenic	ENSCAFG00805017633;ENSCAFG00805017656	.	.	intronic	NAALADL2	.	.
chr34	38925604	C	T	intergenic	ENSCAFG00805017633;ENSCAFG00805017656	.	.	intronic	NAALADL2	.	.
chr34	38928484	A	G	intergenic	ENSCAFG00805017633;ENSCAFG00805017656	.	.	intronic	NAALADL2	.	.
chr34	38962720	G	A	intergenic	ENSCAFG00805017633;ENSCAFG00805017656	.	.	intronic	NAALADL2	.	.
chr34	39858428	A	G	intronic	ENSCAFG00805017930	.	.	intronic	NAALADL2	.	.
chr34	39862824	A	AATAAAAAAGATTTTATTTTATTTTTTTTTATTTTTTTTTTT,AATAAAAAAGATTTTATTTTATTTTTTTTTTATTTTTTTTTT	intronic	ENSCAFG00805017930	.	.	intronic	NAALADL2	.	.
chr34	39879340	C	A	intronic	ENSCAFG00805017930	.	.	intronic	NAALADL2	.	.
chr34	39905725	A	G	intergenic	ENSCAFG00805017930;ENSCAFG00805018029	.	.	ncRNA_exonic	LOC111093894	.	.
chr34	39914878	C	G	intergenic	ENSCAFG00805017930;ENSCAFG00805018029	.	.	intergenic	LOC111093894;LOC111093911	.	.
chr34	39948480	T	G	intergenic	ENSCAFG00805017930;ENSCAFG00805018029	.	.	intergenic	LOC111093911;LOC100683913	.	.
chr34	39998230	C	T	intergenic	ENSCAFG00805017930;ENSCAFG00805018029	.	.	intergenic	LOC111093911;LOC100683913	.	.
chr34	40084622	TAA	T	intergenic	ENSCAFG00805017930;ENSCAFG00805018029	.	.	intergenic	LOC111093911;LOC100683913	.	.
chr34	40158352	A	ATTTGTTTGTTTGTTTGTTT	intergenic	ENSCAFG00805017930;ENSCAFG00805018029	.	.	intergenic	LOC111093911;LOC100683913	.	.
chr34	40196279	C	A	intergenic	ENSCAFG00805017930;ENSCAFG00805018029	.	.	intergenic	LOC100683913;LOC100684065	.	.
chr34	41013840	GGGGGGGGGGGGGGGGGGGGGGT	G	intergenic	ENSCAFG00805018202;ENSCAFG00805018294	.	.	intronic	LOC106558199	.	.
chr35	802844	CA	C	intergenic	NONE;ENSCAFG00805018547	.	.	intergenic	LOC119877870;LOC119877871	.	.
chr35	15158301	T	C	intergenic	ENSCAFG00805024399;ENSCAFG00805024441	.	.	intergenic	LOC102154852;LOC119867618	.	.
chr35	15467560	C	T	intergenic	ENSCAFG00805024441;ENSCAFG00805024725	.	.	intergenic	LOC102154955;LOC106558255	.	.
chr35	15510386	TTTC	T	intergenic	ENSCAFG00805024441;ENSCAFG00805024725	.	.	intergenic	LOC102154955;LOC106558255	.	.
chr35	15585042	T	TA	intergenic	ENSCAFG00805024441;ENSCAFG00805024725	.	.	intergenic	LOC102154955;LOC106558255	.	.
chr35	15585043	C	T	intergenic	ENSCAFG00805024441;ENSCAFG00805024725	.	.	intergenic	LOC102154955;LOC106558255	.	.
chr35	15711038	C	T	intergenic	ENSCAFG00805024441;ENSCAFG00805024725	.	.	ncRNA_intronic	LOC106558255	.	.
chr35	15767580	TTCTTTCTTTC	T	intronic	ENSCAFG00805024725	.	.	intergenic	LOC106558255;JARID2	.	.
chr35	15776769	T	G	UTR5	ENSCAFG00805024725	.	.	UTR5	JARID2	.	.
chr35	15776771	T	G	UTR5	ENSCAFG00805024725	.	.	UTR5	JARID2	.	.
chr35	15780840	G	T	intronic	ENSCAFG00805024725	.	.	intronic	JARID2	.	.
chr35	16499077	G	GGAAGGA	intergenic	ENSCAFG00805025572;ENSCAFG00805025612	.	.	intergenic	LOC119867766;MYLIP	.	.
chr35	17440229	A	T	intronic	ENSCAFG00805026404	.	.	intronic	STMND1	.	.
chr35	17499658	A	G	intergenic	ENSCAFG00805026404;ENSCAFG00805026528	.	.	intergenic	STMND1;RBM24	.	.
chr35	17500896	T	G	intergenic	ENSCAFG00805026404;ENSCAFG00805026528	.	.	intergenic	STMND1;RBM24	.	.
chr35	17539092	T	TCA	intergenic	ENSCAFG00805026404;ENSCAFG00805026528	.	.	intergenic	STMND1;RBM24	.	.
chr35	17548547	CT	C	intergenic	ENSCAFG00805026404;ENSCAFG00805026528	.	.	intergenic	STMND1;RBM24	.	.
chr35	17571670	C	T	intronic	ENSCAFG00805026528	.	.	intronic	RBM24	.	.
chr35	17572270	T	C	UTR3	ENSCAFG00805026528	.	.	downstream	RBM24	.	.
chr35	17597951	C	T	intergenic	ENSCAFG00805026598;ENSCAFG00805026789	.	.	intergenic	RBM24;CAP2	.	.
chr35	17603066	GC	G	intergenic	ENSCAFG00805026598;ENSCAFG00805026789	.	.	intergenic	RBM24;CAP2	.	.
chr35	17634381	T	A	intergenic	ENSCAFG00805026598;ENSCAFG00805026789	.	.	intergenic	RBM24;CAP2	.	.
chr35	17637213	C	T	intergenic	ENSCAFG00805026598;ENSCAFG00805026789	.	.	intergenic	RBM24;CAP2	.	.
chr35	17654766	G	A	intronic	ENSCAFG00805026789	.	.	intronic	CAP2	.	.
chr35	17686649	A	C	intronic	ENSCAFG00805026789	.	.	intronic	CAP2	.	.
chr35	17693184	C	T	intronic	ENSCAFG00805026789	.	.	intronic	CAP2	.	.
chr35	17768225	T	C	intronic	ENSCAFG00805026789	.	.	intronic	CAP2	.	.
chr35	17780063	G	A	intronic	ENSCAFG00805026789	.	.	intronic	CAP2	.	.
chr35	17786056	C	A	intergenic	ENSCAFG00805026789;ENSCAFG00805026955	.	.	intergenic	CAP2;LOC610470	.	.
chr35	17786227	A	T	intergenic	ENSCAFG00805026789;ENSCAFG00805026955	.	.	intergenic	CAP2;LOC610470	.	.
chr35	17806520	C	T	intergenic	ENSCAFG00805026955;ENSCAFG00805026993	.	.	intergenic	LOC610470;FAM8A1	.	.
chr35	17808322	CAGGGTGGGGGT	C	intergenic	ENSCAFG00805026955;ENSCAFG00805026993	.	.	intergenic	LOC610470;FAM8A1	.	.
chr35	17809315	TTA	T	intergenic	ENSCAFG00805026955;ENSCAFG00805026993	.	.	intergenic	LOC610470;FAM8A1	.	.
chr35	17811361	C	CTCTCTCTGTG	intergenic	ENSCAFG00805026955;ENSCAFG00805026993	.	.	intergenic	LOC610470;FAM8A1	.	.
chr35	17921810	G	A	intergenic	ENSCAFG00805027079;ENSCAFG00805027270	.	.	intergenic	NUP153;KIF13A	.	.
chr35	17938820	C	A	intronic	ENSCAFG00805027270	.	.	intronic	KIF13A	.	.
chr35	18005834	C	T	intronic	ENSCAFG00805027270	.	.	intronic	KIF13A	.	.
chr35	18030300	G	A	intronic	ENSCAFG00805027270	.	.	intronic	KIF13A	.	.
chr35	18047420	A	C	intronic	ENSCAFG00805027270	.	.	intronic	KIF13A	.	.
chr35	18151329	C	T	intergenic	ENSCAFG00805027416;ENSCAFG00805027835	.	.	intergenic	LOC119867623;NHLRC1	.	.
chr35	18152555	GACAGAGAGAGAC	G	intergenic	ENSCAFG00805027416;ENSCAFG00805027835	.	.	intergenic	LOC119867623;NHLRC1	.	.
chr35	18155020	T	C	intergenic	ENSCAFG00805027416;ENSCAFG00805027835	.	.	intergenic	LOC119867623;NHLRC1	.	.
chr35	18155021	TC	T	intergenic	ENSCAFG00805027416;ENSCAFG00805027835	.	.	intergenic	LOC119867623;NHLRC1	.	.
chr35	18158224	G	C	intergenic	ENSCAFG00805027416;ENSCAFG00805027835	.	.	intergenic	LOC119867623;NHLRC1	.	.
chr35	18160036	GC	G	intergenic	ENSCAFG00805027416;ENSCAFG00805027835	.	.	intergenic	LOC119867623;NHLRC1	.	.
chr35	18162797	G	A	intergenic	ENSCAFG00805027416;ENSCAFG00805027835	.	.	intergenic	LOC119867623;NHLRC1	.	.
chr35	18168440	GTC	G	intergenic	ENSCAFG00805027416;ENSCAFG00805027835	.	.	intergenic	LOC119867623;NHLRC1	.	.
chr35	18170529	G	A	intergenic	ENSCAFG00805027416;ENSCAFG00805027835	.	.	intergenic	LOC119867623;NHLRC1	.	.
chr35	18178308	T	TTCTC	intergenic	ENSCAFG00805027416;ENSCAFG00805027835	.	.	intergenic	LOC119867623;NHLRC1	.	.
chr35	18180838	G	A	intergenic	ENSCAFG00805027416;ENSCAFG00805027835	.	.	intergenic	LOC119867623;NHLRC1	.	.
chr35	18250500	G	A	intronic	ENSCAFG00805027835;ENSCAFG00805028182	.	.	intronic	TPMT	.	.
chr35	18260780	C	T	intronic	ENSCAFG00805027835;ENSCAFG00805028182	.	.	intronic	TPMT	.	.
chr35	18262511	C	A	intronic	ENSCAFG00805027835	.	.	intronic	KDM1B	.	.
chr35	18305705	C	G	intronic	ENSCAFG00805027835	.	.	intronic	KDM1B	.	.
chr35	18310824	C	T	intronic	ENSCAFG00805027835	.	.	intronic	KDM1B	.	.
chr35	18312938	GGGTGTGT	G,GGTGT	intronic	ENSCAFG00805027835	.	.	intronic	KDM1B	.	.
chr35	18322503	A	G	UTR3	ENSCAFG00805027835	.	.	UTR3	KDM1B	.	.
chr35	18344420	C	G	intronic	ENSCAFG00805028473	.	.	intronic	DEK	.	.
chr35	18386683	A	AT	intronic	ENSCAFG00805028665	.	.	intergenic	DEK;LOC119867664	.	.
chr35	18398515	C	T	intronic	ENSCAFG00805028665	.	.	intergenic	DEK;LOC119867664	.	.
chr35	18583504	CT	C	intergenic	ENSCAFG00805019719;ENSCAFG00805019768	.	.	intergenic	LOC102156642;LOC111094075	.	.
chr35	18583538	TTC	T	intergenic	ENSCAFG00805019719;ENSCAFG00805019768	.	.	intergenic	LOC102156642;LOC111094075	.	.
chr35	18583558	TTTTC	T	intergenic	ENSCAFG00805019719;ENSCAFG00805019768	.	.	intergenic	LOC102156642;LOC111094075	.	.
chr35	18583570	T	C	intergenic	ENSCAFG00805019719;ENSCAFG00805019768	.	.	intergenic	LOC102156642;LOC111094075	.	.
chr35	18583576	TTTTCTTTTTTTTTCTTTTTTTTTCTTTTTCTTCTTTTTTC	T	intergenic	ENSCAFG00805019719;ENSCAFG00805019768	.	.	intergenic	LOC102156642;LOC111094075	.	.
chr35	20209311	G	A	intronic	ENSCAFG00805020129	.	.	intronic	MBOAT1	.	.
chr35	20688168	T	TTTTATTTTATTTTATTTTATTTTA	intronic	ENSCAFG00805021060	.	.	intronic	CDKAL1	.	.
chr35	27393023	A	G	intronic	ENSCAFG00805015962	.	.	intronic	TRIM27	.	.
chr36	7686573	GGGGGGA	G	intronic	ENSCAFG00805017989	.	.	intronic	SLC4A10	.	.
chr36	19962330	AAAAGAAAGAAAGAAAGAAAGAAAGAAAGAAAG	AAAAGAAAG,A	intergenic	ENSCAFG00805017886;ENSCAFG00805018051	.	.	intergenic	LOC111094269;LNPK	.	.
chr37	12238529	G	GGGC	intergenic	ENSCAFG00805017171;ENSCAFG00805017319	.	.	upstream	RAPH1	.	.
chr37	12737394	A	*	intergenic	ENSCAFG00805017657;ENSCAFG00805017689	.	.	ncRNA_intronic	LOC119867940	.	.
chr37	16819510	G	T	intergenic	ENSCAFG00805024094;ENSCAFG00805024146	.	.	intergenic	LOC100687481;LOC609869	.	.
chr37	18672931	G	A	intergenic	ENSCAFG00805027564;ENSCAFG00805027581	.	.	intergenic	LOC119867896;LOC119867897	.	.
chr38	1809169	G	GCTCCCCCTCCCCCGCGGCCGCCCCTCCCC	ncRNA_exonic	ENSCAFG00805024220	.	.	intronic	LRRN2	.	.
chr38	14977018	G	A	intergenic	ENSCAFG00805019590;ENSCAFG00805019688	.	.	intergenic	LOC102156453;LOC100688880	.	.
chr38	19493817	A	*	intergenic	ENSCAFG00805020531;ENSCAFG00805020722	.	.	intergenic	PBX1;LOC111094595	.	.
chrX	266511	T	TTC	intergenic	ENSCAFG00805016505;ENSCAFG00805016571	.	.	intergenic	LOC102154958;SHOX	.	.
chrX	1534630	C	T	intronic	ENSCAFG00805019553	.	.	intergenic	ARSL;ARSH	.	.
chrX	1538035	A	C	intronic	ENSCAFG00805019553	.	.	intronic	ARSH	.	.
chrX	1643886	A	AG	intergenic	ENSCAFG00805019670;ENSCAFG00805019777	.	.	intergenic	ARSF;MXRA5	.	.
chrX	1701303	A	G	intergenic	ENSCAFG00805019670;ENSCAFG00805019777	.	.	intergenic	ARSF;MXRA5	.	.
chrX	8644014	T	G	intronic	ENSCAFG00805024288	.	.	intronic	FRMPD4	.	.
chrX	8984938	A	ATATATATATATATATATATATATATATATTTTTTTT	intronic	ENSCAFG00805024288	.	.	intronic	FRMPD4	.	.
chrX	9626234	A	G	intergenic	ENSCAFG00805025207;ENSCAFG00805025291	.	.	ncRNA_intronic	LOC106558479	.	.
chrX	18013903	T	TCAC	intronic	ENSCAFG00805017251	.	.	intronic	PHEX	.	.
chrX	19377832	C	T	intergenic	ENSCAFG00805017654;ENSCAFG00805017681	.	.	upstream	LOC119868265	.	.
chrX	21723397	AGGCGGAGGC	A	exonic	ENSCAFG00805022319	nonframeshift_deletion	ENSCAFG00805022319:ENSCAFT00805040193:exon1:c.171_179del:p.E65_A67del	intronic	LOC119868268	.	.
chrX	26104739	T	A	intergenic	ENSCAFG00805018506;ENSCAFG00805018694	.	.	intergenic	LOC100686052;TAB3	.	.
chrX	26201776	G	A	intronic	ENSCAFG00805018694	.	.	intronic	TAB3	.	.
chrX	26333752	C	A	intergenic	ENSCAFG00805018758;ENSCAFG00805018784	.	.	intergenic	TRNAE-CUC;LOC119868188	.	.
chrX	28748721	A	ACAAAC	intergenic	ENSCAFG00805023061;ENSCAFG00805023086	.	.	intergenic	LOC111094964;LOC119868613	.	.
chrX	29221205	C	G	intergenic	ENSCAFG00805023298;ENSCAFG00805023349	.	.	intergenic	LOC100686280;LOC119868271	.	.
chrX	29803799	T	C	intergenic	ENSCAFG00805023543;ENSCAFG00805023603	.	.	intergenic	LOC100686929;LOC111094846	.	.
chrX	31933624	G	A	intergenic	ENSCAFG00805025500;ENSCAFG00805025526	.	.	intergenic	LOC491818;LOC100687954	.	.
chrX	32657426	ATC	A	intergenic	ENSCAFG00805026343;ENSCAFG00805026514	.	.	intergenic	XK;CYBB	.	.
chrX	32996268	G	GATATATTCCTTATAT	intronic	ENSCAFG00805026713	.	.	intronic	SYTL5	.	.
chrX	32996269	G	GTGC	intronic	ENSCAFG00805026713	.	.	intronic	SYTL5	.	.
chrX	33138784	GCATTAACT	G	intronic	ENSCAFG00805027226	.	.	intronic	SRPX	.	.
chrX	34273785	T	A	intergenic	ENSCAFG00805027830;ENSCAFG00805027849	.	.	intergenic	LOC106558372;LOC102153801	.	.
chrX	34281273	G	A	intergenic	ENSCAFG00805027830;ENSCAFG00805027849	.	.	intergenic	LOC106558372;LOC102153801	.	.
chrX	34286977	G	A	intergenic	ENSCAFG00805027830;ENSCAFG00805027849	.	.	intergenic	LOC106558372;LOC102153801	.	.
chrX	34298611	G	A	intergenic	ENSCAFG00805027830;ENSCAFG00805027849	.	.	intergenic	LOC106558372;LOC102153801	.	.
chrX	34438744	A	T	intergenic	ENSCAFG00805027830;ENSCAFG00805027849	.	.	intergenic	LOC106558372;LOC102153801	.	.
chrX	34468554	A	G	intergenic	ENSCAFG00805027830;ENSCAFG00805027849	.	.	intergenic	LOC106558372;LOC102153801	.	.
chrX	34478535	C	T	intergenic	ENSCAFG00805027830;ENSCAFG00805027849	.	.	intergenic	LOC106558372;LOC102153801	.	.
chrX	34517460	G	A	intergenic	ENSCAFG00805027830;ENSCAFG00805027849	.	.	intergenic	LOC102153801;LOC119868189	.	.
chrX	34568589	C	T	intergenic	ENSCAFG00805027830;ENSCAFG00805027849	.	.	intergenic	LOC102153801;LOC119868189	.	.
chrX	34815966	AGCGGCGGCG	A	intronic	ENSCAFG00805028092	.	.	intronic	BCOR	.	.
chrX	34982301	CTTCCTTCTTTCT	C	intergenic	ENSCAFG00805028092;ENSCAFG00805028170	.	.	intergenic	LOC119868192;LOC111094748	.	.
chrX	38845740	CAAG	C	intergenic	ENSCAFG00805022450;ENSCAFG00805022481	.	.	intergenic	LOC119878104;LOC119878105	.	.
chrX	38845747	TAA	T	intergenic	ENSCAFG00805022450;ENSCAFG00805022481	.	.	intergenic	LOC119878104;LOC119878105	.	.
chrX	38845749	A	ATCTCTCTCTTTCTCT	intergenic	ENSCAFG00805022450;ENSCAFG00805022481	.	.	intergenic	LOC119878104;LOC119878105	.	.
chrX	39645388	A	T	intergenic	ENSCAFG00805024804;ENSCAFG00805024831	.	.	intergenic	LOC491846;LOC111094885	.	.
chrX	41836638	C	CGGG	intronic	ENSCAFG00805029369	.	.	intergenic	SPACA5;ZNF630	.	.
chrX	41836966	G	C	intronic	ENSCAFG00805029369	.	.	intergenic	SPACA5;ZNF630	.	.
chrX	42779957	C	CTTCTT	ncRNA_intronic	ENSCAFG00805017050	.	.	intergenic	LOC100688915;LOC111094825	.	.
chrX	105915622	T	G	intergenic	ENSCAFG00805018312;ENSCAFG00805018518	.	.	ncRNA_intronic	LOC111094708	.	.
chrX	105915856	C	CCCTTTT	intergenic	ENSCAFG00805018312;ENSCAFG00805018518	.	.	ncRNA_intronic	LOC111094708	.	.
chrX	115562515	C	CAAA	intergenic	ENSCAFG00805027155;ENSCAFG00805027198	.	.	intergenic	LOC111094678;LOC100683546	.	.
chrUn_JAAHUQ010000494v1	18923	C	T	intergenic	NONE;NONE	.	.	intergenic	NONE;NONE	.	.
chrUn_JAAHUQ010000593v1	7906	G	A	intergenic	NONE;NONE	.	.	intergenic	NONE;NONE	.	.
chrUn_JAAHUQ010000616v1	5354	G	A	intergenic	NONE;NONE	.	.	intergenic	NONE;NONE	.	.
chrUn_JAAHUQ010000634v1	23055	A	T	intergenic	NONE;NONE	.	.	intergenic	NONE;NONE	.	.
chrUn_JAAHUQ010000656v1	6288	C	T	intergenic	NONE;NONE	.	.	intergenic	NONE;NONE	.	.
chrUn_JAAHUQ010000711v1	14501	C	A	intergenic	NONE;NONE	.	.	intergenic	NONE;NONE	.	.
chrUn_JAAHUQ010000752v1	28436	C	A	intergenic	NONE;NONE	.	.	intergenic	NONE;NONE	.	.
chrUn_JAAHUQ010000775v1	12285	T	TGC	intergenic	NONE;NONE	.	.	intergenic	NONE;NONE	.	.
chrUn_JAAHUQ010000775v1	12291	G	C	intergenic	NONE;NONE	.	.	intergenic	NONE;NONE	.	.
chrUn_JAAHUQ010000775v1	12298	G	T	intergenic	NONE;NONE	.	.	intergenic	NONE;NONE	.	.
chrUn_JAAHUQ010000775v1	12302	T	G	intergenic	NONE;NONE	.	.	intergenic	NONE;NONE	.	.
chrUn_JAAHUQ010000936v1	592005	G	A	intergenic	NONE;ENSCAFG00805012880	.	.	intergenic	LOC119878331;NONE	.	.
chrUn_JAAHUQ010001043v1	64402	G	C	intergenic	NONE;NONE	.	.	intergenic	NONE;NONE	.	.
chrUn_JAAHUQ010001044v1	153723	A	C	intergenic	NONE;NONE	.	.	intergenic	NONE;NONE	.	.
chrUn_JAAHUQ010001050v1	89842	T	C	intergenic	ENSCAFG00805014980;ENSCAFG00805015022	.	.	intergenic	LOC119878376;LOC119878377	.	.
chrUn_JAAHUQ010001068v1	29319	G	C	intronic	ENSCAFG00805016189	.	.	intronic	LOC119878397	.	.
chrUn_JAAHUQ010001113v1	81510	G	C	intergenic	NONE;NONE	.	.	intergenic	NONE;NONE	.	.
chrUn_JAAHUQ010001124v1	79965	C	CTCTGTG	intronic	ENSCAFG00805016830;ENSCAFG00805016881	.	.	intronic	LOC119878430	.	.
chrUn_JAAHUQ010001211v1	8055	C	T	intergenic	ENSCAFG00805013510;ENSCAFG00805013578	.	.	UTR3	LOC119878487	.	.
chrUn_JAAHUQ010001211v1	88459	T	G	intergenic	ENSCAFG00805013705;NONE	.	.	intergenic	LOC119878488;NONE	.	.
chrUn_JAAHUQ010001275v1	103851	A	G	intergenic	NONE;NONE	.	.	intergenic	NONE;NONE	.	.
chrUn_JAAHUQ010001275v1	104043	T	G	intergenic	NONE;NONE	.	.	intergenic	NONE;NONE	.	.
chrUn_JAAHUQ010001275v1	104063	C	A	intergenic	NONE;NONE	.	.	intergenic	NONE;NONE	.	.
chrUn_JAAHUQ010001287v1	6220	G	A	intergenic	NONE;NONE	.	.	intergenic	NONE;NONE	.	.
chrUn_JAAHUQ010001287v1	6573	A	T	intergenic	NONE;NONE	.	.	intergenic	NONE;NONE	.	.
chrUn_JAAHUQ010001339v1	36692	A	G	intergenic	NONE;NONE	.	.	intergenic	NONE;NONE	.	.
chrUn_JAAHUQ010001341v1	54131	G	A	intergenic	NONE;NONE	.	.	intergenic	NONE;NONE	.	.
chrUn_JAAHUQ010001341v1	54142	C	T	intergenic	NONE;NONE	.	.	intergenic	NONE;NONE	.	.
chrUn_JAAHUQ010001467v1	35655	ATG	A	intergenic	NONE;NONE	.	.	intergenic	NONE;NONE	.	.
chrUn_JAAHUQ010001467v1	35657	GTATATA	*	intergenic	NONE;NONE	.	.	intergenic	NONE;NONE	.	.
chrUn_JAAHUQ010001516v1	54628	G	A	intergenic	NONE;NONE	.	.	intergenic	NONE;NONE	.	.
chrUn_JAAHUQ010001542v1	87056	C	A	intergenic	NONE;NONE	.	.	intergenic	NONE;NONE	.	.
chrUn_JAAHUQ010001563v1	30459	A	AT	intronic	ENSCAFG00805013112	.	.	ncRNA_intronic	LOC119878795	.	.
chrUn_JAAHUQ010001567v1	19744	G	T	intergenic	NONE;NONE	.	.	intergenic	NONE;NONE	.	.
chrUn_JAAHUQ010001572v1	32580	G	GA	intergenic	ENSCAFG00805013814;NONE	.	.	intergenic	NONE;LOC119878808	.	.
chrUn_JAAHUQ010001578v1	36641	G	A	intergenic	ENSCAFG00805014096;NONE	.	.	ncRNA_exonic	LOC119878815	.	.
chrUn_JAAHUQ010001581v1	2928	G	C	intergenic	NONE;NONE	.	.	intergenic	NONE;NONE	.	.
chrUn_JAAHUQ010001581v1	23993	G	A	intergenic	NONE;NONE	.	.	intergenic	NONE;NONE	.	.
chrUn_JAAHUQ010001595v1	1766	C	A	intergenic	NONE;NONE	.	.	intergenic	NONE;NONE	.	.
chrUn_JAAHUQ010001603v1	9843	A	C	intergenic	NONE;NONE	.	.	intergenic	NONE;NONE	.	.
chrUn_JAAHUQ010001608v1	56879	G	T	intergenic	NONE;NONE	.	.	intergenic	NONE;NONE	.	.
chrUn_JAAHUQ010001608v1	57904	G	A	intergenic	NONE;NONE	.	.	intergenic	NONE;NONE	.	.
chrUn_JAAHUQ010001719v1	34373	G	T	intergenic	NONE;NONE	.	.	intergenic	NONE;NONE	.	.
chrUn_JAAHUQ010001820v1	3573	A	T	intergenic	NONE;NONE	.	.	downstream	LOC119878950	.	.
chrUn_JAAHUQ010001869v1	7858	T	A	intergenic	NONE;NONE	.	.	intergenic	NONE;NONE	.	.
chrUn_JAAHUQ010002290v1	17523	A	C	intergenic	NONE;NONE	.	.	intergenic	NONE;NONE	.	.
chrUn_JAAHUQ010002301v1	18074	T	A	intergenic	NONE;NONE	.	.	intergenic	NONE;NONE	.	.
chrUn_JAAHUQ010002301v1	18097	G	A	intergenic	NONE;NONE	.	.	intergenic	NONE;NONE	.	.
chrUn_JAAHUQ010002378v1	31868	A	T	upstream	ENSCAFG00805022022	.	.	upstream	LOC119879324	.	.
chrUn_MU018705v1	11164	G	A	intergenic	NONE;NONE	.	.	intergenic	NONE;NONE	.	.
chrUn_MU018705v1	19435	T	G	intergenic	NONE;NONE	.	.	intergenic	NONE;NONE	.	.
chrUn_MU018705v1	74664	T	A	intergenic	NONE;NONE	.	.	intergenic	NONE;NONE	.	.
chrUn_MU018705v1	124548	T	A	intergenic	NONE;NONE	.	.	intergenic	NONE;NONE	.	.
chrUn_MU018713v1	184455	G	T	intergenic	NONE;NONE	.	.	intergenic	NONE;NONE	.	.
chrUn_MU018713v1	184463	T	G	intergenic	NONE;NONE	.	.	intergenic	NONE;NONE	.	.
chrUn_MU018713v1	184464	C	G	intergenic	NONE;NONE	.	.	intergenic	NONE;NONE	.	.
chrUn_MU018713v1	207011	C	G	intergenic	NONE;NONE	.	.	intergenic	NONE;NONE	.	.
chrUn_MU018713v1	210172	T	A	intergenic	NONE;NONE	.	.	intergenic	NONE;NONE	.	.
chrUn_MU018713v1	231980	C	G	intergenic	NONE;NONE	.	.	intergenic	NONE;NONE	.	.
chrUn_MU018717v1	240991	G	A	intergenic	NONE;NONE	.	.	intergenic	NONE;NONE	.	.
chrUn_MU018717v1	291287	C	T	intergenic	NONE;NONE	.	.	intergenic	NONE;NONE	.	.
chrUn_MU018717v1	360446	C	T	intergenic	NONE;NONE	.	.	intergenic	NONE;NONE	.	.
chrUn_MU018717v1	360448	A	C	intergenic	NONE;NONE	.	.	intergenic	NONE;NONE	.	.
chrUn_MU018717v1	376742	C	A	intergenic	NONE;NONE	.	.	intergenic	NONE;NONE	.	.
chrUn_MU018718v1	578609	C	T	intergenic	ENSCAFG00805021982;NONE	.	.	intergenic	NONE;NONE	.	.
chrUn_MU018718v1	694548	G	A	intergenic	ENSCAFG00805021982;NONE	.	.	intergenic	NONE;NONE	.	.
chrUn_MU018718v1	707024	C	T	intergenic	ENSCAFG00805021982;NONE	.	.	intergenic	NONE;NONE	.	.
chrUn_MU018718v1	750680	C	T	intergenic	ENSCAFG00805021982;NONE	.	.	intergenic	NONE;NONE	.	.
chrUn_MU018721v1	89834	T	A	intergenic	NONE;NONE	.	.	intergenic	NONE;NONE	.	.
chrUn_MU018723v1	122577	C	T	intergenic	NONE;NONE	.	.	intergenic	NONE;NONE	.	.
chrUn_MU018728v1	497732	A	T	intergenic	NONE;NONE	.	.	intergenic	NONE;NONE	.	.
chrUn_MU018729v1	15233	G	C	intergenic	NONE;NONE	.	.	intergenic	NONE;NONE	.	.
chrUn_MU018747v1	114059	T	C	intergenic	NONE;NONE	.	.	intergenic	NONE;NONE	.	.
chrUn_MU018747v1	114064	T	G	intergenic	NONE;NONE	.	.	intergenic	NONE;NONE	.	.
chrUn_MU018747v1	114066	A	C	intergenic	NONE;NONE	.	.	intergenic	NONE;NONE	.	.
chrUn_MU018750v1	266836	C	G	intergenic	NONE;NONE	.	.	intergenic	NONE;NONE	.	.
chrUn_MU018750v1	266881	A	C	intergenic	NONE;NONE	.	.	intergenic	NONE;NONE	.	.
chrUn_MU018750v1	340622	C	G	intergenic	NONE;NONE	.	.	intergenic	NONE;NONE	.	.
chrUn_MU018750v1	349821	G	C	intergenic	NONE;NONE	.	.	intergenic	NONE;NONE	.	.
chrUn_MU018750v1	362561	G	A	intergenic	NONE;NONE	.	.	intergenic	NONE;NONE	.	.
chrUn_MU018762v1	284439	T	G	intergenic	NONE;NONE	.	.	intergenic	NONE;NONE	.	.
chrUn_MU018772v1	75033	C	T	ncRNA_intronic	ENSCAFG00805013640	.	.	intergenic	NONE;LOC119878495	.	.
chrUn_MU018775v1	109764	AC	A	intergenic	NONE;NONE	.	.	intergenic	LOC119869005;LOC119878518	.	.
chrUn_MU018777v1	84129	A	T	intergenic	NONE;NONE	.	.	intergenic	LOC119878528;NONE	.	.
chrUn_MU018786v1	73841	C	A	intergenic	NONE;NONE	.	.	intergenic	NONE;NONE	.	.
chrUn_MU018787v1	92532	G	A	intergenic	NONE;NONE	.	.	intergenic	NONE;NONE	.	.
chrUn_MU018788v1	66526	A	G	intergenic	NONE;NONE	.	.	intergenic	LOC119878578;NONE	.	.
chrUn_MU018798v1	139325	C	G	intergenic	NONE;NONE	.	.	intergenic	NONE;NONE	.	.
chrUn_MU018811v1	90760	G	A	intronic	ENSCAFG00805014918	.	.	intronic	LOC119875637	.	.
chrUn_MU018815v1	86289	C	T	intergenic	NONE;NONE	.	.	intergenic	NONE;NONE	.	.
chrUn_MU018821v1	49625	T	C	intergenic	NONE;NONE	.	.	intergenic	NONE;NONE	.	.
