# Supplementary material for: A loss-of-function variant in canine GLRA1 associates with a neurological disorder resembling human hyperekplexia
Source: Hum Genet. 2023 May 24;142(8):1221–30. doi: 10.1007/s00439-023-02571-z (PMC10449970; doi:10.1007/s00439-023-02571-z)
Supplement: Supplementary file 5 — Online Resource 5. Variant prioritizing cohort: The case-specific SNVs and indels revealed by filtering the variant data assuming an autosomal recessive inheritance (XLSX 28 KB) [file 439_2023_2571_MOESM5_ESM.xlsx]

## Sheet: Sheet1
A loss-of-function variant in canine GLRA1 associates with a neurological disorder resembling human hyperekplexia. Human Genetics. Tiina Heinonen, Thomas Flegel, Hanna Müller, Alexandra Kehl, Sruthi Hundi, Kaspar Matiasek, Andrea Fischer, Jonas Donner, Oliver P Forman, Hannes Lohi*, Marjo K Hytönen*. *Corresponding authors: Hannes Lohi (hannes.lohi@helsinki.fi) and Marjo K Hytönen (marjo.hytonen@…
Chromosome	Position bp	REF	ALT	Function Ensembl	Gene Ensembl	Exonic Function Ensembl	Amino Acid Change Ensembl	Function NCBI	Gene NCBI	Exonic Function NCBI	Amino Acid Change NCBI
chr1	112533837	C	G	intronic	ENSCAFG00805006851	.	.	intronic	CEACAM28	.	.
chr1	112533855	C	A	intronic	ENSCAFG00805006851	.	.	intronic	CEACAM28	.	.
chr2	25413330	G	C	intergenic	ENSCAFG00805003283;ENSCAFG00805003293	.	.	intergenic	LOC102153165;LOC100683304	.	.
chr2	62977439	A	AAG	intergenic	ENSCAFG00805007925;ENSCAFG00805007971	.	.	ncRNA_intronic	LOC111092859	.	.
chr2	62977447	G	GA	intergenic	ENSCAFG00805007925;ENSCAFG00805007971	.	.	ncRNA_intronic	LOC111092859	.	.
chr3	36861107	G	*	intergenic	ENSCAFG00805001072;ENSCAFG00805001078	.	.	intergenic	MKRN3;LOC100683834	.	.
chr3	37397712	G	T	ncRNA_intronic	ENSCAFG00805001191	.	.	ncRNA_intronic	LOC119871186	.	.
chr4	18964758	T	A	intronic	ENSCAFG00805002061	.	.	intronic	CTNNA3	.	.
chr4	58338953	CCCTCTGCTTTCCTCTCTTTTCTTAGCCTTGCTGCTT	C	exonic	ENSCAFG00805002675	frameshift_deletion	ENSCAFG00805002675:ENSCAFT00805004856:exon2:c.57_67del:p.L20Qfs*4	exonic	GLRA1	nonframeshift_deletion	GLRA1:XM_038535459.1:exon2:c.77_106del:p.F27_S36del
chr5	24787440	T	A	intronic	ENSCAFG00805001568	.	.	intronic	ELMOD1	.	.
chr7	40340269	C	T	intergenic	ENSCAFG00805031056;ENSCAFG00805031077	.	.	intergenic	CAPN2;CAPN8	.	.
chr8	50605463	AAGAAAG	A	intergenic	ENSCAFG00805010792;ENSCAFG00805010813	.	.	intergenic	ISM2;LOC119873045	.	.
chr9	15671364	T	TCAAAATGCCAAAAAAAAAAAAAAAAAAAAA	intronic	ENSCAFG00805009187	.	.	intronic	TANC2	.	.
chr10	5680940	G	A	ncRNA_intronic	ENSCAFG00805011865	.	.	intronic	TAFA2	.	.
chr10	9646795	T	TAAAATAAAATAAAATAAAATAAAATAAAATAAAATAAAAA	intergenic	ENSCAFG00805008553;ENSCAFG00805008582	.	.	intronic	GRIP1	.	.
chr10	11314219	G	A	intronic	ENSCAFG00805010198;ENSCAFG00805010311	.	.	intronic	MDM2	.	.
chr10	14396160	C	T	intronic	ENSCAFG00805015258	.	.	intronic	TRHDE	.	.
chr10	14467434	A	C	intronic	ENSCAFG00805015258	.	.	intronic	TRHDE	.	.
chr10	14523382	A	G	intergenic	ENSCAFG00805015258;ENSCAFG00805015423	.	.	intergenic	LOC119873594;LOC102153670	.	.
chr11	290389	G	A	intronic	ENSCAFG00805010607	.	.	intergenic	LOC119876759;LOC119876783	.	.
chr11	347293	C	T	intergenic	ENSCAFG00805010665;ENSCAFG00805010755	.	.	intergenic	LOC119876784;ZFP62	.	.
chr11	49297339	T	C	intergenic	ENSCAFG00805024307;ENSCAFG00805024425	.	.	intergenic	LOC106559522;LOC119874046	.	.
chr11	57530485	C	G	intronic	ENSCAFG00805024592	.	.	intronic	INVS	.	.
chr11	60531138	G	A	intergenic	ENSCAFG00805027096;ENSCAFG00805027119	.	.	intergenic	LOC612266;LOC102156133	.	.
chr12	66529126	G	A	intergenic	ENSCAFG00805009390;ENSCAFG00805009443	.	.	intronic	LOC612235	.	.
chr12	66589707	C	T	intronic	ENSCAFG00805009743	.	.	intronic	LOC612235	.	.
chr13	58720289	T	C	intergenic	ENSCAFG00805015413;ENSCAFG00805015437	.	.	downstream	LOC100684773	.	.
chr14	18609949	T	A	intronic	ENSCAFG00805030957	.	.	intronic	SAMD9L	.	.
chr15	14774924	T	A	intronic	ENSCAFG00805006009	.	.	intronic	GPBP1L1	.	.
chr15	17898827	G	A	intergenic	ENSCAFG00805006046;ENSCAFG00805006058	.	.	intronic	LOC119877007	.	.
chr15	18243101	G	A	intronic	ENSCAFG00805007105	.	.	intergenic	NDRG2;TPPP2	.	.
chr15	19950532	AC	A	intergenic	ENSCAFG00805010117;ENSCAFG00805010312	.	.	intergenic	LOC111099013;E2F7	.	.
chr17	1961395	T	C	intronic	ENSCAFG00805013606	.	.	intronic	EIPR1	.	.
chr17	61015233	G	A	splicing	ENSCAFG00805022401	.	.	splicing	ZNF687	.	.
chr17	61248775	T	C	intronic	ENSCAFG00805024321	.	.	intronic	TUFT1	.	.
chr18	33669208	G	C	intergenic	ENSCAFG00805024401;ENSCAFG00805024738	.	.	intergenic	EHF;ELF5	.	.
chr19	55436907	T	G	intronic	ENSCAFG00805008590	.	.	intronic	LOC119864507	.	.
chr20	40719187	T	A	intronic	ENSCAFG00805030389	.	.	intronic	PRKAR2A	.	.
chr21	9810436	T	A	intergenic	ENSCAFG00805025028;ENSCAFG00805025054	.	.	intergenic	LOC119864873;LOC106560174	.	.
chr21	15195821	T	A	intronic	ENSCAFG00805010378	.	.	ncRNA_intronic	LOC102153013	.	.
chr21	15533336	C	T	intronic	ENSCAFG00805010378	.	.	intronic	DLG2	.	.
chr21	16354081	A	G	intronic	ENSCAFG00805012247	.	.	intronic	PRCP	.	.
chr21	17164436	C	G	intergenic	ENSCAFG00805012444;ENSCAFG00805012475	.	.	intergenic	LOC119864878;LOC119877385	.	.
chr21	17190380	C	T	intergenic	ENSCAFG00805012444;ENSCAFG00805012475	.	.	intergenic	LOC119864878;LOC119877385	.	.
chr21	17240961	G	T	intergenic	ENSCAFG00805012444;ENSCAFG00805012475	.	.	intergenic	LOC119864878;LOC119877385	.	.
chr22	11667583	A	G	intergenic	ENSCAFG00805016699;ENSCAFG00805016708	.	.	ncRNA_intronic	LOC102154168	.	.
chr22	13697528	T	TAAAAC	intergenic	ENSCAFG00805016810;ENSCAFG00805016887	.	.	intergenic	LOC111091836;LOC119865128	.	.
chr22	14184468	G	A	intergenic	ENSCAFG00805016887;ENSCAFG00805017400	.	.	ncRNA_intronic	LOC102154294	.	.
chr22	15587114	C	T	intronic	ENSCAFG00805017400	.	.	intronic	DIAPH3	.	.
chr22	60488435	G	A	intronic	ENSCAFG00805020420	.	.	intronic	ATP11A	.	.
chr23	8694846	T	*	intronic	ENSCAFG00805028707	.	.	intronic	SCN10A	.	.
chr23	22563253	AAC	A	intergenic	ENSCAFG00805020585;ENSCAFG00805020638	.	.	intergenic	ZNF385D;LOC119865371	.	.
chr23	22563255	C	CGTTGGTG	intergenic	ENSCAFG00805020585;ENSCAFG00805020638	.	.	intergenic	ZNF385D;LOC119865371	.	.
chr24	40850148	T	C	intronic	ENSCAFG00805015050	.	.	ncRNA_intronic	LOC111092033	.	.
chr25	23936167	A	*	intergenic	ENSCAFG00805028421;ENSCAFG00805028699	.	.	intergenic	LOC106557766;GALNT7	.	.
chr25	47717857	CTTTCTTTCTTTCTTTCTTTCTTTCTTTCTTTCTTTCTTTCTTTCTTTCTTTCTTTCTT	C	intergenic	ENSCAFG00805030727;ENSCAFG00805030744	.	.	intergenic	LOC102155974;LOC111092347	.	.
chr26	12784870	TA	T	intergenic	ENSCAFG00805029986;ENSCAFG00805030356	.	.	intergenic	LOC111092576;LOC111092568	.	.
chr26	27618429	C	T	intronic	ENSCAFG00805019910	.	.	intronic	LOC119866215;LOC119869150;LOC119877599	.	.
chr27	13438950	G	A	intronic	ENSCAFG00805023058	.	.	intronic	GRIN2B	.	.
chr27	15186984	T	C	intronic	ENSCAFG00805025392	.	.	intronic	EPS8	.	.
chr27	15312066	C	A	intergenic	ENSCAFG00805025392;ENSCAFG00805025569	.	.	intergenic	LOC119877643;STRAP	.	.
chr27	34521560	C	T	intergenic	ENSCAFG00805028737;ENSCAFG00805028784	.	.	intergenic	LOC111092822;LOC119866497	.	.
chr28	5747664	ATATATATATATGTG	A	intergenic	ENSCAFG00805021521;ENSCAFG00805021605	.	.	intergenic	RPP30;ANKRD1	.	.
chr28	35912113	T	C	intronic	ENSCAFG00805014249	.	.	intronic	C28H10orf90	.	.
chr28	37566363	AG	A	intergenic	ENSCAFG00805015111;ENSCAFG00805015149	.	.	intergenic	LOC119866540;LOC106557948	.	.
chr29	30528285	A	ATTTTTTTTTTTTTTTTTTTTTATTTTTTTTTTTTTTGAAAATAGAATT	intergenic	ENSCAFG00805028648;ENSCAFG00805028914	.	.	intergenic	NONE;LOC102153041	.	.
chr30	27434533	A	*	intronic	ENSCAFG00805011988	.	.	intronic	TLN2	.	.
chr33	10361718	T	C	intergenic	ENSCAFG00805018321;ENSCAFG00805018374	.	.	intergenic	LOC119867285;LOC111093750	.	.
chr34	38617957	C	T	intergenic	ENSCAFG00805017633;ENSCAFG00805017656	.	.	ncRNA_intronic	LOC119867457	.	.
chr34	38618031	C	T	intergenic	ENSCAFG00805017633;ENSCAFG00805017656	.	.	ncRNA_intronic	LOC119867457	.	.
chr35	802844	CA	C	intergenic	NONE;ENSCAFG00805018547	.	.	intergenic	LOC119877870;LOC119877871	.	.
chr35	15585042	T	TA	intergenic	ENSCAFG00805024441;ENSCAFG00805024725	.	.	intergenic	LOC102154955;LOC106558255	.	.
chr35	15585043	C	T	intergenic	ENSCAFG00805024441;ENSCAFG00805024725	.	.	intergenic	LOC102154955;LOC106558255	.	.
chr35	17938820	C	A	intronic	ENSCAFG00805027270	.	.	intronic	KIF13A	.	.
chr35	18005834	C	T	intronic	ENSCAFG00805027270	.	.	intronic	KIF13A	.	.
chr35	18030300	G	A	intronic	ENSCAFG00805027270	.	.	intronic	KIF13A	.	.
chr35	18047420	A	C	intronic	ENSCAFG00805027270	.	.	intronic	KIF13A	.	.
chr35	18260780	C	T	intronic	ENSCAFG00805027835;ENSCAFG00805028182	.	.	intronic	TPMT	.	.
chr35	18262511	C	A	intronic	ENSCAFG00805027835	.	.	intronic	KDM1B	.	.
chr35	18305705	C	G	intronic	ENSCAFG00805027835	.	.	intronic	KDM1B	.	.
chr35	18310824	C	T	intronic	ENSCAFG00805027835	.	.	intronic	KDM1B	.	.
chr35	18322503	A	G	UTR3	ENSCAFG00805027835	.	.	UTR3	KDM1B	.	.
chr35	18344420	C	G	intronic	ENSCAFG00805028473	.	.	intronic	DEK	.	.
chr35	18386683	A	AT	intronic	ENSCAFG00805028665	.	.	intergenic	DEK;LOC119867664	.	.
chr35	18398515	C	T	intronic	ENSCAFG00805028665	.	.	intergenic	DEK;LOC119867664	.	.
chr35	20209311	G	A	intronic	ENSCAFG00805020129	.	.	intronic	MBOAT1	.	.
chrX	8644014	T	G	intronic	ENSCAFG00805024288	.	.	intronic	FRMPD4	.	.
chrX	8984938	A	ATATATATATATATATATATATATATATATTTTTTTT	intronic	ENSCAFG00805024288	.	.	intronic	FRMPD4	.	.
chrX	9626234	A	G	intergenic	ENSCAFG00805025207;ENSCAFG00805025291	.	.	ncRNA_intronic	LOC106558479	.	.
chrX	18013903	T	TCAC	intronic	ENSCAFG00805017251	.	.	intronic	PHEX	.	.
chrX	19377832	C	T	intergenic	ENSCAFG00805017654;ENSCAFG00805017681	.	.	upstream	LOC119868265	.	.
chrX	21723397	AGGCGGAGGC	A	exonic	ENSCAFG00805022319	nonframeshift_deletion	ENSCAFG00805022319:ENSCAFT00805040193:exon1:c.171_179del:p.E65_A67del	intronic	LOC119868268	.	.
chrX	26104739	T	A	intergenic	ENSCAFG00805018506;ENSCAFG00805018694	.	.	intergenic	LOC100686052;TAB3	.	.
chrX	26201776	G	A	intronic	ENSCAFG00805018694	.	.	intronic	TAB3	.	.
chrX	26333752	C	A	intergenic	ENSCAFG00805018758;ENSCAFG00805018784	.	.	intergenic	TRNAE-CUC;LOC119868188	.	.
chrX	28748721	A	ACAAAC	intergenic	ENSCAFG00805023061;ENSCAFG00805023086	.	.	intergenic	LOC111094964;LOC119868613	.	.
chrX	29221205	C	G	intergenic	ENSCAFG00805023298;ENSCAFG00805023349	.	.	intergenic	LOC100686280;LOC119868271	.	.
chrX	29803799	T	C	intergenic	ENSCAFG00805023543;ENSCAFG00805023603	.	.	intergenic	LOC100686929;LOC111094846	.	.
chrX	31933624	G	A	intergenic	ENSCAFG00805025500;ENSCAFG00805025526	.	.	intergenic	LOC491818;LOC100687954	.	.
chrX	32657426	ATC	A	intergenic	ENSCAFG00805026343;ENSCAFG00805026514	.	.	intergenic	XK;CYBB	.	.
chrX	32996268	G	GATATATTCCTTATAT	intronic	ENSCAFG00805026713	.	.	intronic	SYTL5	.	.
chrX	32996269	G	GTGC	intronic	ENSCAFG00805026713	.	.	intronic	SYTL5	.	.
chrX	33138784	GCATTAACT	G	intronic	ENSCAFG00805027226	.	.	intronic	SRPX	.	.
chrX	34273785	T	A	intergenic	ENSCAFG00805027830;ENSCAFG00805027849	.	.	intergenic	LOC106558372;LOC102153801	.	.
chrX	34281273	G	A	intergenic	ENSCAFG00805027830;ENSCAFG00805027849	.	.	intergenic	LOC106558372;LOC102153801	.	.
chrX	34286977	G	A	intergenic	ENSCAFG00805027830;ENSCAFG00805027849	.	.	intergenic	LOC106558372;LOC102153801	.	.
chrX	34298611	G	A	intergenic	ENSCAFG00805027830;ENSCAFG00805027849	.	.	intergenic	LOC106558372;LOC102153801	.	.
chrX	34438744	A	T	intergenic	ENSCAFG00805027830;ENSCAFG00805027849	.	.	intergenic	LOC106558372;LOC102153801	.	.
chrX	34468554	A	G	intergenic	ENSCAFG00805027830;ENSCAFG00805027849	.	.	intergenic	LOC106558372;LOC102153801	.	.
chrX	34478535	C	T	intergenic	ENSCAFG00805027830;ENSCAFG00805027849	.	.	intergenic	LOC106558372;LOC102153801	.	.
chrX	34517460	G	A	intergenic	ENSCAFG00805027830;ENSCAFG00805027849	.	.	intergenic	LOC102153801;LOC119868189	.	.
chrX	34568589	C	T	intergenic	ENSCAFG00805027830;ENSCAFG00805027849	.	.	intergenic	LOC102153801;LOC119868189	.	.
chrX	34815966	AGCGGCGGCG	A	intronic	ENSCAFG00805028092	.	.	intronic	BCOR	.	.
chrX	34982301	CTTCCTTCTTTCT	C	intergenic	ENSCAFG00805028092;ENSCAFG00805028170	.	.	intergenic	LOC119868192;LOC111094748	.	.
chrX	38845740	CAAG	C	intergenic	ENSCAFG00805022450;ENSCAFG00805022481	.	.	intergenic	LOC119878104;LOC119878105	.	.
chrX	38845747	TAA	T	intergenic	ENSCAFG00805022450;ENSCAFG00805022481	.	.	intergenic	LOC119878104;LOC119878105	.	.
chrX	38845749	A	ATCTCTCTCTTTCTCT	intergenic	ENSCAFG00805022450;ENSCAFG00805022481	.	.	intergenic	LOC119878104;LOC119878105	.	.
chrX	39645388	A	T	intergenic	ENSCAFG00805024804;ENSCAFG00805024831	.	.	intergenic	LOC491846;LOC111094885	.	.
chrX	41836638	C	CGGG	intronic	ENSCAFG00805029369	.	.	intergenic	SPACA5;ZNF630	.	.
chrX	41836966	G	C	intronic	ENSCAFG00805029369	.	.	intergenic	SPACA5;ZNF630	.	.
chrX	42779957	C	CTTCTT	ncRNA_intronic	ENSCAFG00805017050	.	.	intergenic	LOC100688915;LOC111094825	.	.
chrX	105915622	T	G	intergenic	ENSCAFG00805018312;ENSCAFG00805018518	.	.	ncRNA_intronic	LOC111094708	.	.
chrX	105915856	C	CCCTTTT	intergenic	ENSCAFG00805018312;ENSCAFG00805018518	.	.	ncRNA_intronic	LOC111094708	.	.
chrX	115562515	C	CAAA	intergenic	ENSCAFG00805027155;ENSCAFG00805027198	.	.	intergenic	LOC111094678;LOC100683546	.	.
chrUn_JAAHUQ010000494v1	18923	C	T	intergenic	NONE;NONE	.	.	intergenic	NONE;NONE	.	.
chrUn_JAAHUQ010000593v1	7906	G	A	intergenic	NONE;NONE	.	.	intergenic	NONE;NONE	.	.
chrUn_JAAHUQ010000616v1	5354	G	A	intergenic	NONE;NONE	.	.	intergenic	NONE;NONE	.	.
chrUn_JAAHUQ010000634v1	23055	A	T	intergenic	NONE;NONE	.	.	intergenic	NONE;NONE	.	.
chrUn_JAAHUQ010000656v1	6288	C	T	intergenic	NONE;NONE	.	.	intergenic	NONE;NONE	.	.
chrUn_JAAHUQ010000711v1	14501	C	A	intergenic	NONE;NONE	.	.	intergenic	NONE;NONE	.	.
chrUn_JAAHUQ010000752v1	28436	C	A	intergenic	NONE;NONE	.	.	intergenic	NONE;NONE	.	.
chrUn_JAAHUQ010000936v1	592005	G	A	intergenic	NONE;ENSCAFG00805012880	.	.	intergenic	LOC119878331;NONE	.	.
chrUn_JAAHUQ010001043v1	64402	G	C	intergenic	NONE;NONE	.	.	intergenic	NONE;NONE	.	.
chrUn_JAAHUQ010001044v1	153723	A	C	intergenic	NONE;NONE	.	.	intergenic	NONE;NONE	.	.
chrUn_JAAHUQ010001050v1	89842	T	C	intergenic	ENSCAFG00805014980;ENSCAFG00805015022	.	.	intergenic	LOC119878376;LOC119878377	.	.
chrUn_JAAHUQ010001068v1	29319	G	C	intronic	ENSCAFG00805016189	.	.	intronic	LOC119878397	.	.
chrUn_JAAHUQ010001113v1	81510	G	C	intergenic	NONE;NONE	.	.	intergenic	NONE;NONE	.	.
chrUn_JAAHUQ010001124v1	79965	C	CTCTGTG	intronic	ENSCAFG00805016830;ENSCAFG00805016881	.	.	intronic	LOC119878430	.	.
chrUn_JAAHUQ010001211v1	8055	C	T	intergenic	ENSCAFG00805013510;ENSCAFG00805013578	.	.	UTR3	LOC119878487	.	.
chrUn_JAAHUQ010001211v1	88459	T	G	intergenic	ENSCAFG00805013705;NONE	.	.	intergenic	LOC119878488;NONE	.	.
chrUn_JAAHUQ010001275v1	103851	A	G	intergenic	NONE;NONE	.	.	intergenic	NONE;NONE	.	.
chrUn_JAAHUQ010001275v1	104043	T	G	intergenic	NONE;NONE	.	.	intergenic	NONE;NONE	.	.
chrUn_JAAHUQ010001275v1	104063	C	A	intergenic	NONE;NONE	.	.	intergenic	NONE;NONE	.	.
chrUn_JAAHUQ010001287v1	6220	G	A	intergenic	NONE;NONE	.	.	intergenic	NONE;NONE	.	.
chrUn_JAAHUQ010001287v1	6573	A	T	intergenic	NONE;NONE	.	.	intergenic	NONE;NONE	.	.
chrUn_JAAHUQ010001339v1	36692	A	G	intergenic	NONE;NONE	.	.	intergenic	NONE;NONE	.	.
chrUn_JAAHUQ010001341v1	54131	G	A	intergenic	NONE;NONE	.	.	intergenic	NONE;NONE	.	.
chrUn_JAAHUQ010001341v1	54142	C	T	intergenic	NONE;NONE	.	.	intergenic	NONE;NONE	.	.
chrUn_JAAHUQ010001467v1	35655	ATG	A	intergenic	NONE;NONE	.	.	intergenic	NONE;NONE	.	.
chrUn_JAAHUQ010001467v1	35657	GTATATA	*	intergenic	NONE;NONE	.	.	intergenic	NONE;NONE	.	.
chrUn_JAAHUQ010001542v1	87056	C	A	intergenic	NONE;NONE	.	.	intergenic	NONE;NONE	.	.
chrUn_JAAHUQ010001563v1	30459	A	AT	intronic	ENSCAFG00805013112	.	.	ncRNA_intronic	LOC119878795	.	.
chrUn_JAAHUQ010001567v1	19744	G	T	intergenic	NONE;NONE	.	.	intergenic	NONE;NONE	.	.
chrUn_JAAHUQ010001572v1	32580	G	GA	intergenic	ENSCAFG00805013814;NONE	.	.	intergenic	NONE;LOC119878808	.	.
chrUn_JAAHUQ010001578v1	36641	G	A	intergenic	ENSCAFG00805014096;NONE	.	.	ncRNA_exonic	LOC119878815	.	.
chrUn_JAAHUQ010001581v1	2928	G	C	intergenic	NONE;NONE	.	.	intergenic	NONE;NONE	.	.
chrUn_JAAHUQ010001581v1	23993	G	A	intergenic	NONE;NONE	.	.	intergenic	NONE;NONE	.	.
chrUn_JAAHUQ010001595v1	1766	C	A	intergenic	NONE;NONE	.	.	intergenic	NONE;NONE	.	.
chrUn_JAAHUQ010001603v1	9843	A	C	intergenic	NONE;NONE	.	.	intergenic	NONE;NONE	.	.
chrUn_JAAHUQ010001608v1	56879	G	T	intergenic	NONE;NONE	.	.	intergenic	NONE;NONE	.	.
chrUn_JAAHUQ010001608v1	57904	G	A	intergenic	NONE;NONE	.	.	intergenic	NONE;NONE	.	.
chrUn_JAAHUQ010001719v1	34373	G	T	intergenic	NONE;NONE	.	.	intergenic	NONE;NONE	.	.
chrUn_JAAHUQ010001820v1	3573	A	T	intergenic	NONE;NONE	.	.	downstream	LOC119878950	.	.
chrUn_JAAHUQ010001869v1	7858	T	A	intergenic	NONE;NONE	.	.	intergenic	NONE;NONE	.	.
chrUn_JAAHUQ010002290v1	17523	A	C	intergenic	NONE;NONE	.	.	intergenic	NONE;NONE	.	.
chrUn_JAAHUQ010002301v1	18074	T	A	intergenic	NONE;NONE	.	.	intergenic	NONE;NONE	.	.
chrUn_JAAHUQ010002301v1	18097	G	A	intergenic	NONE;NONE	.	.	intergenic	NONE;NONE	.	.
chrUn_JAAHUQ010002378v1	31868	A	T	upstream	ENSCAFG00805022022	.	.	upstream	LOC119879324	.	.
chrUn_MU018705v1	11164	G	A	intergenic	NONE;NONE	.	.	intergenic	NONE;NONE	.	.
chrUn_MU018705v1	19435	T	G	intergenic	NONE;NONE	.	.	intergenic	NONE;NONE	.	.
chrUn_MU018705v1	74664	T	A	intergenic	NONE;NONE	.	.	intergenic	NONE;NONE	.	.
chrUn_MU018705v1	124548	T	A	intergenic	NONE;NONE	.	.	intergenic	NONE;NONE	.	.
chrUn_MU018713v1	184455	G	T	intergenic	NONE;NONE	.	.	intergenic	NONE;NONE	.	.
chrUn_MU018713v1	184463	T	G	intergenic	NONE;NONE	.	.	intergenic	NONE;NONE	.	.
chrUn_MU018713v1	184464	C	G	intergenic	NONE;NONE	.	.	intergenic	NONE;NONE	.	.
chrUn_MU018713v1	207011	C	G	intergenic	NONE;NONE	.	.	intergenic	NONE;NONE	.	.
chrUn_MU018713v1	210172	T	A	intergenic	NONE;NONE	.	.	intergenic	NONE;NONE	.	.
chrUn_MU018713v1	231980	C	G	intergenic	NONE;NONE	.	.	intergenic	NONE;NONE	.	.
chrUn_MU018717v1	240991	G	A	intergenic	NONE;NONE	.	.	intergenic	NONE;NONE	.	.
chrUn_MU018717v1	291287	C	T	intergenic	NONE;NONE	.	.	intergenic	NONE;NONE	.	.
chrUn_MU018717v1	360446	C	T	intergenic	NONE;NONE	.	.	intergenic	NONE;NONE	.	.
chrUn_MU018717v1	360448	A	C	intergenic	NONE;NONE	.	.	intergenic	NONE;NONE	.	.
chrUn_MU018717v1	376742	C	A	intergenic	NONE;NONE	.	.	intergenic	NONE;NONE	.	.
chrUn_MU018718v1	578609	C	T	intergenic	ENSCAFG00805021982;NONE	.	.	intergenic	NONE;NONE	.	.
chrUn_MU018718v1	694548	G	A	intergenic	ENSCAFG00805021982;NONE	.	.	intergenic	NONE;NONE	.	.
chrUn_MU018718v1	707024	C	T	intergenic	ENSCAFG00805021982;NONE	.	.	intergenic	NONE;NONE	.	.
chrUn_MU018718v1	750680	C	T	intergenic	ENSCAFG00805021982;NONE	.	.	intergenic	NONE;NONE	.	.
chrUn_MU018721v1	89834	T	A	intergenic	NONE;NONE	.	.	intergenic	NONE;NONE	.	.
chrUn_MU018723v1	122577	C	T	intergenic	NONE;NONE	.	.	intergenic	NONE;NONE	.	.
chrUn_MU018728v1	497732	A	T	intergenic	NONE;NONE	.	.	intergenic	NONE;NONE	.	.
chrUn_MU018729v1	15233	G	C	intergenic	NONE;NONE	.	.	intergenic	NONE;NONE	.	.
chrUn_MU018747v1	114059	T	C	intergenic	NONE;NONE	.	.	intergenic	NONE;NONE	.	.
chrUn_MU018747v1	114064	T	G	intergenic	NONE;NONE	.	.	intergenic	NONE;NONE	.	.
chrUn_MU018747v1	114066	A	C	intergenic	NONE;NONE	.	.	intergenic	NONE;NONE	.	.
chrUn_MU018750v1	266836	C	G	intergenic	NONE;NONE	.	.	intergenic	NONE;NONE	.	.
chrUn_MU018750v1	266881	A	C	intergenic	NONE;NONE	.	.	intergenic	NONE;NONE	.	.
chrUn_MU018750v1	340622	C	G	intergenic	NONE;NONE	.	.	intergenic	NONE;NONE	.	.
chrUn_MU018750v1	349821	G	C	intergenic	NONE;NONE	.	.	intergenic	NONE;NONE	.	.
chrUn_MU018750v1	362561	G	A	intergenic	NONE;NONE	.	.	intergenic	NONE;NONE	.	.
chrUn_MU018762v1	284439	T	G	intergenic	NONE;NONE	.	.	intergenic	NONE;NONE	.	.
chrUn_MU018772v1	75033	C	T	ncRNA_intronic	ENSCAFG00805013640	.	.	intergenic	NONE;LOC119878495	.	.
chrUn_MU018775v1	109764	AC	A	intergenic	NONE;NONE	.	.	intergenic	LOC119869005;LOC119878518	.	.
chrUn_MU018777v1	84129	A	T	intergenic	NONE;NONE	.	.	intergenic	LOC119878528;NONE	.	.
chrUn_MU018786v1	73841	C	A	intergenic	NONE;NONE	.	.	intergenic	NONE;NONE	.	.
chrUn_MU018787v1	92532	G	A	intergenic	NONE;NONE	.	.	intergenic	NONE;NONE	.	.
chrUn_MU018788v1	66526	A	G	intergenic	NONE;NONE	.	.	intergenic	LOC119878578;NONE	.	.
chrUn_MU018798v1	139325	C	G	intergenic	NONE;NONE	.	.	intergenic	NONE;NONE	.	.
chrUn_MU018811v1	90760	G	A	intronic	ENSCAFG00805014918	.	.	intronic	LOC119875637	.	.
chrUn_MU018815v1	86289	C	T	intergenic	NONE;NONE	.	.	intergenic	NONE;NONE	.	.
chrUn_MU018821v1	49625	T	C	intergenic	NONE;NONE	.	.	intergenic	NONE;NONE	.	.
