# Supplementary material for: A loss-of-function variant in canine GLRA1 associates with a neurological disorder resembling human hyperekplexia
Source: Hum Genet. 2023 May 24;142(8):1221–30. doi: 10.1007/s00439-023-02571-z (PMC10449970; doi:10.1007/s00439-023-02571-z)
Supplement: Supplementary file 7 — Online Resource 7. List of the samples published in NCBI SRA (XLSX 89 KB) [file 439_2023_2571_MOESM7_ESM.xlsx]

## Sheet: Sheet1
A loss-of-function variant in canine GLRA1 associates with a neurological disorder resembling human hyperekplexia. Human Genetics. Tiina Heinonen, Thomas Flegel, Hanna Müller, Alexandra Kehl, Sruthi Hundi, Kaspar Matiasek, Andrea Fischer, Jonas Donner, Oliver P Forman, Hannes Lohi*, Marjo K Hytönen*. *Corresponding authors: Hannes Lohi (hannes.lohi@helsinki.fi) and Marjo K Hytönen (marjo.hytonen@…
Sample ID	Gene discovery cohort	Variant prioritizing cohort	Accession	Bioproject	Phenotype	Breed
AFFN000001		Yes	SRR12330029	PRJNA648123	Control	Affenpinscher
AFFN000003		Yes	SRR12330391	PRJNA648124	Control	Affenpinscher
AFFN000004		Yes	SRR15100282	PRJNA648125	Control	Affenpinscher
AFFN000005		Yes	SRR15100281	PRJNA648126	Control	Affenpinscher
AFFN000006		Yes	SRR15100220	PRJNA648127	Control	Affenpinscher
AFGH000001		Yes	SRR20326624	PRJNA648128	Control	Afghan Hound
VILLAF000001		Yes	SRR20326651	PRJNA648129	Control	Village Dog (Afghanistan)
VILLAF000002		Yes	SRR20326640	PRJNA648130	Control	Village Dog (Afghanistan)
VILLAF000003		Yes	SRR20326308	PRJNA648131	Control	Village Dog (Afghanistan)
AIRT000001		Yes	SRR15100222	PRJNA648132	Control	Airedale Terrier
AT374A2	Yes	Yes	SRR10758786	PRJNA515838	Control	Airedale Terrier
AT414A1	Yes	Yes	SRR10758785	PRJNA515838	Control	Airedale Terrier
AKBH000001		Yes	SRR20326623	PRJNA648123	Control	Akbash
AKBH000002		Yes	SRR20326622	PRJNA648123	Control	Akbash
AKBH000003		Yes	SRR20326621	PRJNA648123	Control	Akbash
AKI054A1	Yes	Yes	SRR8380011	PRJNA512197	Control	Akita
AKI081A1	Yes	Yes	SRR8380012	PRJNA512197	Control	Akita
AKI126A1	Yes	Yes	SRR8380013	PRJNA512197	Control	Akita
AKIT000002		Yes	SRR15100209	PRJNA648123	Control	Akita
AKIT000003		Yes	SRR15100198	PRJNA648123	Control	Akita
AKIT000004		Yes	SRR15100165	PRJNA648123	Control	Akita
AKIT000005		Yes	SRR15100154	PRJNA648123	Control	Akita
AKIT000006		Yes	SRR15100143	PRJNA648123	Control	Akita
AKIT000007		Yes	SRR15100280	PRJNA648123	Control	Akita
AKIT000008		Yes	SRR15100269	PRJNA648123	Control	Akita
VILLAK000001		Yes	SRR20326297	PRJNA648123	Control	Village Dog (Alaska)
VILLAK000002		Yes	SRR20326286	PRJNA648123	Control	Village Dog (Alaska)
VILLAK000003		Yes	SRR20326628	PRJNA648123	Control	Village Dog (Alaska)
AMAL000001		Yes	SRR12330325	PRJNA648123	Control	Alaskan Malamute
AMAL000002		Yes	SRR14750533	PRJNA648123	Control	Alaskan Malamute
AMAL000003		Yes	SRR15734816	PRJNA648123	Control	Alaskan Malamute
ALDB000001		Yes	SRR15734805	PRJNA648123	Control	Alpine Dachsbracke
ALDB000002		Yes	SRR15734709	PRJNA648123	Control	Alpine Dachsbracke
ALDB000003		Yes	SRR15734698	PRJNA648123	Control	Alpine Dachsbracke
ALDB000004		Yes	SRR15734687	PRJNA648123	Control	Alpine Dachsbracke
ALDB000005		Yes	SRR16048868	PRJNA648123	Control	Alpine Dachsbracke
ALDB000006		Yes	SRR16048857	PRJNA648123	Control	Alpine Dachsbracke
ALDB000007		Yes	SRR16048818	PRJNA648123	Control	Alpine Dachsbracke
AKIT000001		Yes	SRR12330336	PRJNA648123	Control	American Akita
AKIT000009		Yes	SRR15734676	PRJNA648123	Control	American Akita
AMBD000001		Yes	SRR15734665	PRJNA648123	Control	American Bulldog
AMBD000002		Yes	SRR16048807	PRJNA648123	Control	American Bulldog
AMBD000003		Yes	SRR16048738	PRJNA648123	Control	American Bulldog
AMBD000005		Yes	SRR16048631	PRJNA648123	Control	American Bulldog
AMBD000007		Yes	SRR16048581	PRJNA648123	Control	American Bulldog
AESK000001		Yes	SRR12330181	PRJNA648123	Control	American Eskimo Dog
AESK000002		Yes	SRR12330084	PRJNA648123	Control	American Eskimo Dog
AESK000003		Yes	SRR12330073	PRJNA648123	Control	American Eskimo Dog
AESK000004		Yes	SRR12330062	PRJNA648123	Control	American Eskimo Dog
AESK000005		Yes	SRR12330051	PRJNA648123	Control	American Eskimo Dog
AESK000006		Yes	SRR12330040	PRJNA648123	Control	American Eskimo Dog
AFOX000001		Yes	SRR12330380	PRJNA648123	Control	American Foxhound
AFOX000002		Yes	SRR16048740	PRJNA648123	Control	American Foxhound
AFOX000003		Yes	SRR16048739	PRJNA648123	Control	American Foxhound
AFOX000004		Yes	SRR16048460	PRJNA648123	Control	American Foxhound
AFOX000005		Yes	SRR16048714	PRJNA648123	Control	American Foxhound
AFOX000006		Yes	SRR16048547	PRJNA648123	Control	American Foxhound
AFOX000007		Yes	SRR16048879	PRJNA648123	Control	American Foxhound
AHRT000001		Yes	SRR12330369	PRJNA648123	Control	American Hairless Terrier
AHRT000002		Yes	SRR12330358	PRJNA648123	Control	American Hairless Terrier
AHRT000003		Yes	SRR12330347	PRJNA648123	Control	American Hairless Terrier
AHRT000004		Yes	SRR15100187	PRJNA648123	Control	American Hairless Terrier
AHRT000005		Yes	SRR15100176	PRJNA648123	Control	American Hairless Terrier
AMST000001		Yes	SRR12330314	PRJNA648123	Control	American Staffordshire Terrier
AMST000002		Yes	SRR12330303	PRJNA648123	Control	American Staffordshire Terrier
AMST000003		Yes	SRR12330291	PRJNA648123	Control	American Staffordshire Terrier
AMST000005		Yes	SRR15734757	PRJNA648123	Control	American Staffordshire Terrier
AMST000006		Yes	SRR15100223	PRJNA648123	Control	American Staffordshire Terrier
AMWS000001		Yes	SRR12330280	PRJNA648123	Control	American Water Spaniel
AMWS000002		Yes	SRR12330269	PRJNA648123	Control	American Water Spaniel
AMWS000003		Yes	SRR12330258	PRJNA648123	Control	American Water Spaniel
AMWS000004		Yes	SRR16048570	PRJNA648123	Control	American Water Spaniel
AMWS000005		Yes	SRR16048504	PRJNA648123	Control	American Water Spaniel
AMWS000006		Yes	SRR16048493	PRJNA648123	Control	American Water Spaniel
ANAT000001		Yes	SRR12330247	PRJNA648123	Control	Anatolian Shepherd Dog
ANAT000003		Yes	SRR15734746	PRJNA648123	Control	Anatolian Shepherd Dog
ANAT000004		Yes	SRR15100221	PRJNA648123	Control	Anatolian Shepherd Dog
ANAT000005		Yes	SRR14750392	PRJNA648123	Control	Anatolian Shepherd Dog
ANAT000006		Yes	SRR14750403	PRJNA648123	Control	Anatolian Shepherd Dog
ANAT000007		Yes	SRR14750414	PRJNA648123	Control	Anatolian Shepherd Dog
ANFH000001		Yes	SRR14750423	PRJNA648123	Control	Anglo-Francais hound
ANFH000002		Yes	SRR14750434	PRJNA648123	Control	Anglo-Francais hound
ANFH000003		Yes	SRR14750293	PRJNA648123	Control	Anglo-Francais hound
ANFH000004		Yes	SRR14750304	PRJNA648123	Control	Anglo-Francais hound
APPZ000001		Yes	SRR15734804	PRJNA648123	Control	Appenzeller Sennenhund
APPZ000002		Yes	SRR15734793	PRJNA648123	Control	Appenzeller Sennenhund
APPZ000003		Yes	SRR15734782	PRJNA648123	Control	Appenzeller Sennenhund
APPZ000004		Yes	SRR15100247	PRJNA648123	Control	Appenzeller Sennenhund
APPZ000005		Yes	SRR15100236	PRJNA648123	Control	Appenzeller Sennenhund
APPZ000006		Yes	SRR15100225	PRJNA648123	Control	Appenzeller Sennenhund
APPZ000007		Yes	SRR14750315	PRJNA648123	Control	Appenzeller Sennenhund
APPZ000008		Yes	SRR14750446	PRJNA648123	Control	Appenzeller Sennenhund
APPZ000009		Yes	SRR16288924	PRJNA648123	Control	Appenzeller Sennenhund
APPZ000010		Yes	SRR16288923	PRJNA648123	Control	Appenzeller Sennenhund
APPZ000011		Yes	SRR16289012	PRJNA648123	Control	Appenzeller Sennenhund
APPZ000012		Yes	SRR16289001	PRJNA648123	Control	Appenzeller Sennenhund
APPZ000013		Yes	SRR16288990	PRJNA648123	Control	Appenzeller Sennenhund
APPZ000014		Yes	SRR16288979	PRJNA648123	Control	Appenzeller Sennenhund
ARIP000001		Yes	SRR14750338	PRJNA648123	Control	Ariege Pointer
ARIP000002		Yes	SRR14750350	PRJNA648123	Control	Ariege Pointer
ARIP000003		Yes	SRR14750481	PRJNA648123	Control	Ariege Pointer
ARIP000004		Yes	SRR14750492	PRJNA648123	Control	Ariege Pointer
ARIP000005		Yes	SRR14750503	PRJNA648123	Control	Ariege Pointer
ARIP000006		Yes	SRR14750362	PRJNA648123	Control	Ariege Pointer
ARIE000001		Yes	SRR14750327	PRJNA648123	Control	Ariegeois
ARHO000001		Yes	SRR14750457	PRJNA648123	Control	Artois Hound
ARHO000002		Yes	SRR14750468	PRJNA648123	Control	Artois Hound
AUCD000001		Yes	SRR12330236	PRJNA648123	Control	Australian Cattle Dog
AUCD000002		Yes	SRR12330225	PRJNA648123	Control	Australian Cattle Dog
AUCD000003		Yes	SRR12330214	PRJNA648123	Control	Australian Cattle Dog
AUCD000004		Yes	SRR15734768	PRJNA648123	Control	Australian Cattle Dog
AUSK000001		Yes	SRR15734857	PRJNA648123	Control	Australian Kelpie
AUSK000002		Yes	SRR15734846	PRJNA648123	Control	Australian Kelpie
AUSK000003		Yes	SRR15734835	PRJNA648123	Control	Australian Kelpie
AUSK000004		Yes	SRR15100219	PRJNA648123	Control	Australian Kelpie
AUSK000005		Yes	SRR15100218	PRJNA648123	Control	Australian Kelpie
AUSK000006		Yes	SRR15100217	PRJNA648123	Control	Australian Kelpie
AUSS000001		Yes	SRR12330203	PRJNA648123	Control	Australian Shepherd
AUSS000002		Yes	SRR15734713	PRJNA648123	Control	Australian Shepherd
AUSS000003		Yes	SRR15100258	PRJNA648123	Control	Australian Shepherd
ASKT000001		Yes	SRR16048482	PRJNA648123	Control	Australian Silky Terrier
ASKT000002		Yes	SRR16048471	PRJNA648123	Control	Australian Silky Terrier
ASKT000003		Yes	SRR16048459	PRJNA648123	Control	Australian Silky Terrier
AUST000001		Yes	SRR12330192	PRJNA648123	Control	Australian Terrier
AUST000002		Yes	SRR12330180	PRJNA648123	Control	Australian Terrier
AUST000003		Yes	SRR15100216	PRJNA648123	Control	Australian Terrier
AUST000004		Yes	SRR15100215	PRJNA648123	Control	Australian Terrier
AUST000005		Yes	SRR15100214	PRJNA648123	Control	Australian Terrier
AUPO000001		Yes	SRR14750373	PRJNA648123	Control	Auvergne Pointer
AUPO000002		Yes	SRR14750376	PRJNA648123	Control	Auvergne Pointer
AUPO000003		Yes	SRR14750377	PRJNA648123	Control	Auvergne Pointer
AUPO000004		Yes	SRR14750378	PRJNA648123	Control	Auvergne Pointer
AUPO000005		Yes	SRR14750379	PRJNA648123	Control	Auvergne Pointer
AUPO000006		Yes	SRR14750381	PRJNA648123	Control	Auvergne Pointer
AZWK000001		Yes	SRR20326497	PRJNA648123	Control	Azawakh
CLUPAZ000001		Yes	SRR20326492	PRJNA648123	Control	Wolf
VILLAZ000001		Yes	SRR20326432	PRJNA648123	Control	Village Dog (Azerbaijan)
VILLAZ000002		Yes	SRR20326431	PRJNA648123	Control	Village Dog (Azerbaijan)
VILLAZ000003		Yes	SRR20326430	PRJNA648123	Control	Village Dog (Azerbaijan)
VILLAZ000004		Yes	SRR20326429	PRJNA648123	Control	Village Dog (Azerbaijan)
VILLAZ000005		Yes	SRR20326428	PRJNA648123	Control	Village Dog (Azerbaijan)
VILLAZ000006		Yes	SRR20326427	PRJNA648123	Control	Village Dog (Azerbaijan)
VILLAZ000007		Yes	SRR20326426	PRJNA648123	Control	Village Dog (Azerbaijan)
BAND000001		Yes	SRR20326576	PRJNA648123	Control	Bandog
BRBT000001		Yes	SRR15734712	PRJNA648123	Control	Barbet
BRBT000002		Yes	SRR15734711	PRJNA648123	Control	Barbet
BRBT000003		Yes	SRR15100211	PRJNA648123	Control	Barbet
BRBT000004		Yes	SRR15100210	PRJNA648123	Control	Barbet
BRBT000005		Yes	SRR14750527	PRJNA648123	Control	Barbet
BRBT000006		Yes	SRR14750528	PRJNA648123	Control	Barbet
BANO000001		Yes	SRR14750382	PRJNA648123	Control	Basset Artesien Normand
BANO000002		Yes	SRR14750383	PRJNA648123	Control	Basset Artesien Normand
BANO000003		Yes	SRR14750384	PRJNA648123	Control	Basset Artesien Normand
BANO000004		Yes	SRR14750385	PRJNA648123	Control	Basset Artesien Normand
BANO000005		Yes	SRR16048840	PRJNA648123	Control	Basset Artesien Normand
BANO000006		Yes	SRR16048829	PRJNA648123	Control	Basset Artesien Normand
BFDB000001		Yes	SRR15100208	PRJNA648123	Control	Basset Fauve De Bretagne
BFDB000002		Yes	SRR15100207	PRJNA648123	Control	Basset Fauve De Bretagne
BFDB000003		Yes	SRR15100206	PRJNA648123	Control	Basset Fauve De Bretagne
BFDB000005		Yes	SRR14750512	PRJNA648123	Control	Basset Fauve de Bretagne
BFDB000006		Yes	SRR14750513	PRJNA648123	Control	Basset Fauve de Bretagne
BASS000001		Yes	SRR12330169	PRJNA648123	Control	Basset Hound
BASS000002		Yes	SRR12330158	PRJNA648123	Control	Basset Hound
BASS000003		Yes	SRR12330147	PRJNA648123	Control	Basset Hound
BASS000004		Yes	SRR15734701	PRJNA648123	Control	Basset Hound
BASS000005		Yes	SRR15100196	PRJNA648123	Control	Basset Hound
BASS000006		Yes	SRR15100195	PRJNA648123	Control	Basset Hound
BASS000007		Yes	SRR14750386	PRJNA648123	Control	Basset Hound
BMSH000001		Yes	SRR15734705	PRJNA648123	Control	Bavarian Mountain Scent Hound
BMSH000002		Yes	SRR15734704	PRJNA648123	Control	Bavarian Mountain Scent Hound
BMSH000003		Yes	SRR15734703	PRJNA648123	Control	Bavarian Mountain Scent Hound
BMSH000004		Yes	SRR15734702	PRJNA648123	Control	Bavarian Mountain Scent Hound
BMSH000005		Yes	SRR16048713	PRJNA648123	Control	Bavarian Mountain Scent Hound
BMSH000006		Yes	SRR16048702	PRJNA648123	Control	Bavarian Mountain Scent Hound
BEAU000001		Yes	SRR12330136	PRJNA648123	Control	Beauceron
BEAU000003		Yes	SRR15734706	PRJNA648123	Control	Beauceron
BEAU000004		Yes	SRR15100204	PRJNA648123	Control	Beauceron
BEAU000006		Yes	SRR14750388	PRJNA648123	Control	Beauceron
BEDT000001		Yes	SRR12330114	PRJNA648123	Control	Bedlington Terrier
BEDT000003		Yes	SRR12330093	PRJNA648123	Control	Bedlington Terrier
BEDT000004		Yes	SRR12330085	PRJNA648123	Control	Bedlington Terrier
BEDT000005		Yes	SRR12330083	PRJNA648123	Control	Bedlington Terrier
BEDT000006		Yes	SRR15100153	PRJNA648123	Control	Bedlington Terrier
BEDT000007		Yes	SRR15100152	PRJNA648123	Control	Bedlington Terrier
BEDT000008		Yes	SRR15100151	PRJNA648123	Control	Bedlington Terrier
LAEK000001		Yes	SRR12330289	PRJNA648123	Control	Belgian Shepherd Dog
LAEK000002		Yes	SRR15734645	PRJNA648123	Control	Belgian Shepherd Dog
LAEK000003		Yes	SRR15734647	PRJNA648123	Control	Belgian Shepherd Dog
LAEK000004		Yes	SRR15100181	PRJNA648123	Control	Belgian Shepherd Dog
LAEK000005		Yes	SRR15100180	PRJNA648123	Control	Belgian Shepherd Dog
BMAL000001		Yes	SRR12330077	PRJNA648123	Control	Belgian Shepherd Dog
BMAL000002		Yes	SRR12330076	PRJNA648123	Control	Belgian Shepherd Dog
BMAL000003		Yes	SRR15734648	PRJNA648123	Control	Belgian Shepherd Dog
BMAL000004		Yes	SRR15100179	PRJNA648123	Control	Belgian Shepherd Dog
BELS000001		Yes	SRR12330082	PRJNA648123	Control	Belgian Shepherd Dog
BELS000002		Yes	SRR12330081	PRJNA648123	Control	Belgian Shepherd Dog
BELS000003		Yes	SRR15100182	PRJNA648123	Control	Belgian Shepherd Dog
BEAU000002		Yes	SRR12330125	PRJNA648123	Control	Belgian Shepherd Dog
TERV000002		Yes	SRR12330140	PRJNA648123	Control	Belgian Shepherd Dog
TERV000003		Yes	SRR15734649	PRJNA648123	Control	Belgian Shepherd Dog
TERV000004		Yes	SRR15100178	PRJNA648123	Control	Belgian Shepherd Dog
TERV000005		Yes	SRR15100177	PRJNA648123	Control	Belgian Shepherd Dog
TERV000006		Yes	SRR14750498	PRJNA648123	Control	Belgian Shepherd Dog
VILLBZ000001		Yes	SRR20326422	PRJNA648123	Control	Village Dog (Belize)
VILLBZ000002		Yes	SRR20326539	PRJNA648123	Control	Village Dog (Belize)
VILLBZ000003		Yes	SRR20326528	PRJNA648123	Control	Village Dog (Belize)
BERG000001		Yes	SRR15734691	PRJNA648123	Control	Bergamasco Sheepdog
BERG000002		Yes	SRR15734690	PRJNA648123	Control	Bergamasco Sheepdog
BERG000003		Yes	SRR15734689	PRJNA648123	Control	Bergamasco Sheepdog
BERG000004		Yes	SRR15734688	PRJNA648123	Control	Bergamasco Sheepdog
BERG000005		Yes	SRR15734686	PRJNA648123	Control	Bergamasco Sheepdog
BERG000006		Yes	SRR15734685	PRJNA648123	Control	Bergamasco Sheepdog
BRMD000001		Yes	SRR12330057	PRJNA648123	Control	Bernese Mountain Dog
BRMD000002		Yes	SRR12330056	PRJNA648123	Control	Bernese Mountain Dog
BRMD000003		Yes	SRR15734682	PRJNA648123	Control	Bernese Mountain Dog
BRMD000004		Yes	SRR14750397	PRJNA648123	Control	Bernese Mountain Dog
BRMD000005		Yes	SRR16289019	PRJNA648123	Control	Bernese Mountain Dog
BRMD000006		Yes	SRR16289018	PRJNA648123	Control	Bernese Mountain Dog
BRMD000007		Yes	SRR16289017	PRJNA648123	Control	Bernese Mountain Dog
BRMD000008		Yes	SRR16289016	PRJNA648123	Control	Bernese Mountain Dog
BRMD000009		Yes	SRR16289015	PRJNA648123	Control	Bernese Mountain Dog
BRMD000010		Yes	SRR16289020	PRJNA648123	Control	Bernese Mountain Dog
BICH000001		Yes	SRR12330080	PRJNA648123	Control	Bichon Frise
BICH000002		Yes	SRR12330079	PRJNA648123	Control	Bichon Frise
BICH000003		Yes	SRR12330078	PRJNA648123	Control	Bichon Frise
BICH000004		Yes	SRR15100194	PRJNA648123	Control	Bichon Frise
BICH000005		Yes	SRR15100193	PRJNA648123	Control	Bichon Frise
BICH000006		Yes	SRR14750517	PRJNA648123	Control	Bichon Frise
BICH000007		Yes	SRR14750518	PRJNA648123	Control	Bichon Frise
BWRT000001		Yes	SRR12330045	PRJNA648123	Control	Biewer Terrier
BWRT000002		Yes	SRR12330044	PRJNA648123	Control	Biewer Terrier
BWRT000003		Yes	SRR12330043	PRJNA648123	Control	Biewer Terrier
BWRT000004		Yes	SRR12330042	PRJNA648123	Control	Biewer Terrier
BWRT000005		Yes	SRR12330041	PRJNA648123	Control	Biewer Terrier
BWRT000006		Yes	SRR12330039	PRJNA648123	Control	Biewer Terrier
BILL000001		Yes	SRR14750519	PRJNA648123	Control	Billy
BILL000002		Yes	SRR14750520	PRJNA648123	Control	Billy
BTAN000001		Yes	SRR16048881	PRJNA648123	Control	Black and Tan Coonhound
BRTR000001		Yes	SRR15734763	PRJNA648123	Control	Black Russian Terrier
BRTR000002		Yes	SRR16048513	PRJNA648123	Control	Black Russian Terrier
BRTR000003		Yes	SRR16048446	PRJNA648123	Control	Black Russian Terrier
BRTR000004		Yes	SRR16048889	PRJNA648123	Control	Black Russian Terrier
BRTR000005		Yes	SRR16048883	PRJNA648123	Control	Black Russian Terrier
BLDH000001		Yes	SRR16048795	PRJNA648123	Control	Bloodhound
BLDH000002		Yes	SRR16048784	PRJNA648123	Control	Bloodhound
BLDH000003		Yes	SRR14750521	PRJNA648123	Control	Bloodhound
BLDH000004		Yes	SRR14750523	PRJNA648123	Control	Bloodhound
BRJH000002		Yes	SRR14750391	PRJNA648123	Control	Bloodhound
BGBA000001		Yes	SRR14750514	PRJNA648123	Control	Blue Gascony Griffon
BGGR000001		Yes	SRR14750515	PRJNA648123	Control	Blue Gascony Griffon
BGGR000002		Yes	SRR14750516	PRJNA648123	Control	Blue Gascony Griffon
BLPS000001		Yes	SRR16048751	PRJNA648123	Control	Blue Picardy Spaniel
BLPS000002		Yes	SRR16048737	PRJNA648123	Control	Blue Picardy Spaniel
BLPS000003		Yes	SRR16048725	PRJNA648123	Control	Blue Picardy Spaniel
BLUE000001		Yes	SRR20326575	PRJNA648123	Control	Bluetick Coonhound
BLUE000002		Yes	SRR20326560	PRJNA648123	Control	Bluetick Coonhound
BOER000001		Yes	SRR12330075	PRJNA648123	Control	Boerboel
BOER000002		Yes	SRR12330074	PRJNA648123	Control	Boerboel
BOER000003		Yes	SRR20326434	PRJNA648123	Control	Boerboel
BOER000004		Yes	SRR20326278	PRJNA648123	Control	Boerboel
BHSP000001		Yes	SRR15100275	PRJNA648123	Control	Bohemian Shepherd
BHSP000002		Yes	SRR15100274	PRJNA648123	Control	Bohemian Shepherd
BHSP000003		Yes	SRR15100273	PRJNA648123	Control	Bohemian Shepherd
BHSP000004		Yes	SRR15100272	PRJNA648123	Control	Bohemian Shepherd
BHSP000005		Yes	SRR15100271	PRJNA648123	Control	Bohemian Shepherd
BHSP000006		Yes	SRR15100270	PRJNA648123	Control	Bohemian Shepherd
BOLO000002		Yes	SRR16048680	PRJNA648123	Control	Bolognese
BOLO000003		Yes	SRR16048669	PRJNA648123	Control	Bolognese
BOLO000004		Yes	SRR16048658	PRJNA648123	Control	Bolognese
BOLO000005		Yes	SRR16048619	PRJNA648123	Control	Bolognese
BOLO000006		Yes	SRR16048608	PRJNA648123	Control	Bolognese
BLNK000005		Yes	SRR16048773	PRJNA648123	Control	Bolonka
BLNK000006		Yes	SRR16048762	PRJNA648123	Control	Bolonka
BC1642A1	Yes	Yes	SRR22520746	PRJNA907518	Control	Border Collie
BOST000001		Yes	SRR15734684	PRJNA648123	Control	Boston Terrier
BOST000002		Yes	SRR15100186	PRJNA648123	Control	Boston Terrier
BOST000003		Yes	SRR15100185	PRJNA648123	Control	Boston Terrier
BOPD000001		Yes	SRR16048597	PRJNA648123	Control	Bourbonnais Pointing Dog
BOPD000002		Yes	SRR16048558	PRJNA648123	Control	Bourbonnais Pointing Dog
BOPD000003		Yes	SRR16048546	PRJNA648123	Control	Bourbonnais Pointing Dog
BOPD000004		Yes	SRR16048535	PRJNA648123	Control	Bourbonnais Pointing Dog
BOPD000006		Yes	SRR14750524	PRJNA648123	Control	Bourbonnais Pointing Dog
BOPD000007		Yes	SRR14750525	PRJNA648123	Control	Bourbonnais Pointing Dog
BOPD000008		Yes	SRR14750526	PRJNA648123	Control	Bourbonnais Pointing Dog
BODA000001		Yes	SRR15100205	PRJNA648123	Control	Bouvier des Ardennes
BOUV000001		Yes	SRR12330072	PRJNA648123	Control	Bouvier des Flandres
BOUV000002		Yes	SRR12330071	PRJNA648123	Control	Bouvier des Flandres
FLCD000003		Yes	SRR14750429	PRJNA648123	Control	Bouvier des Flandres
FLCD000004		Yes	SRR14750430	PRJNA648123	Control	Bouvier des Flandres
FLCD000005		Yes	SRR14750431	PRJNA648123	Control	Bouvier des Flandres
FLCD000006		Yes	SRR14750432	PRJNA648123	Control	Bouvier des Flandres
FLCD000007		Yes	SRR14750433	PRJNA648123	Control	Bouvier des Flandres
FLCD000008		Yes	SRR14750435	PRJNA648123	Control	Bouvier des Flandres
BOXR000001		Yes	SRR12330070	PRJNA648123	Control	Boxer
BOXR000002		Yes	SRR12330069	PRJNA648123	Control	Boxer
BOXR000003		Yes	SRR15734886	PRJNA648123	Control	Boxer
BOXR000004		Yes	SRR15100213	PRJNA648123	Control	Boxer
BOXR000005		Yes	SRR15100212	PRJNA648123	Control	Boxer
BOYK000001		Yes	SRR12330068	PRJNA648123	Control	Boykin Spaniel
BOYK000002		Yes	SRR12330067	PRJNA648123	Control	Boykin Spaniel
BOYK000003		Yes	SRR12330066	PRJNA648123	Control	Boykin Spaniel
BOYK000004		Yes	SRR12330065	PRJNA648123	Control	Boykin Spaniel
BOYK000005		Yes	SRR12330064	PRJNA648123	Control	Boykin Spaniel
BRAC000001		Yes	SRR15100171	PRJNA648123	Control	Bracco Italiano
BRAC000002		Yes	SRR15100170	PRJNA648123	Control	Bracco Italiano
BRAC000003		Yes	SRR15100169	PRJNA648123	Control	Bracco Italiano
BRAC000004		Yes	SRR15100168	PRJNA648123	Control	Bracco Italiano
BRAC000005		Yes	SRR15100167	PRJNA648123	Control	Bracco Italiano
BRAC000006		Yes	SRR15100166	PRJNA648123	Control	Bracco Italiano
BRFR000001		Yes	SRR14750529	PRJNA648123	Control	Braques Francais
BRFR000002		Yes	SRR14750530	PRJNA648123	Control	Braques Francais
BRFR000003		Yes	SRR14750531	PRJNA648123	Control	Braques Francais
BRFR000004		Yes	SRR14750532	PRJNA648123	Control	Braques Francais
BRFR000005		Yes	SRR14750534	PRJNA648123	Control	Braques Francais
BRZT000001		Yes	SRR15100158	PRJNA648123	Control	Brazilian Terrier
BRZT000002		Yes	SRR15100157	PRJNA648123	Control	Brazilian Terrier
BRZT000003		Yes	SRR15100156	PRJNA648123	Control	Brazilian Terrier
BRZT000004		Yes	SRR15100155	PRJNA648123	Control	Brazilian Terrier
BRZT000005		Yes	SRR14750398	PRJNA648123	Control	Brazilian Terrier
BRZT000006		Yes	SRR14750399	PRJNA648123	Control	Brazilian Terrier
BRIA000001		Yes	SRR12330063	PRJNA648123	Control	Briard
BRIA000002		Yes	SRR12330061	PRJNA648123	Control	Briard
BRIA000003		Yes	SRR12330060	PRJNA648123	Control	Briard
BRIA000004		Yes	SRR15734683	PRJNA648123	Control	Briard
BRIA000005		Yes	SRR15100175	PRJNA648123	Control	Briard
BRIA000006		Yes	SRR14750537	PRJNA648123	Control	Briard
BRGV000001		Yes	SRR14750535	PRJNA648123	Control	Briquet Griffon Vendeen
BRGV000002		Yes	SRR14750536	PRJNA648123	Control	Briquet Griffon Vendeen
BRIT000001		Yes	SRR12330059	PRJNA648123	Control	Brittany
BRIT000002		Yes	SRR12330058	PRJNA648123	Control	Brittany
BRIT000003		Yes	SRR15100174	PRJNA648123	Control	Brittany
BRIT000004		Yes	SRR15100173	PRJNA648123	Control	Brittany
BRIT000005		Yes	SRR15100172	PRJNA648123	Control	Brittany
BRIT000006		Yes	SRR14750539	PRJNA648123	Control	Brittany
BRIT000007		Yes	SRR14750540	PRJNA648123	Control	Brittany
BRIT000008		Yes	SRR14750389	PRJNA648123	Control	Brittany
BRHM000001		Yes	SRR15100164	PRJNA648123	Control	Broholmer
BRHM000002		Yes	SRR15100163	PRJNA648123	Control	Broholmer
BRHM000003		Yes	SRR15100162	PRJNA648123	Control	Broholmer
BRHM000004		Yes	SRR15100161	PRJNA648123	Control	Broholmer
BRHM000005		Yes	SRR15100160	PRJNA648123	Control	Broholmer
BRHM000006		Yes	SRR15100159	PRJNA648123	Control	Broholmer
BRJH000001		Yes	SRR14750390	PRJNA648123	Control	Bruno Jura Hound
BRJH000003		Yes	SRR14750393	PRJNA648123	Control	Bruno Jura Hound
BRJH000004		Yes	SRR14750394	PRJNA648123	Control	Bruno Jura Hound
BRJH000005		Yes	SRR14750395	PRJNA648123	Control	Bruno Jura Hound
BRJH000006		Yes	SRR14750396	PRJNA648123	Control	Bruno Jura Hound
BRUS000001		Yes	SRR12330055	PRJNA648123	Control	Brussels Griffon
BRUS000002		Yes	SRR12330054	PRJNA648123	Control	Brussels Griffon
BRUS000003		Yes	SRR12330053	PRJNA648123	Control	Brussels Griffon
BRUS000004		Yes	SRR12330052	PRJNA648123	Control	Brussels Griffon
BRUS000005		Yes	SRR12330050	PRJNA648123	Control	Brussels Griffon
BRUS000006		Yes	SRR12330049	PRJNA648123	Control	Brussels Griffon
BRUS000007		Yes	SRR16048882	PRJNA648123	Control	Brussels Griffon
VILLBG000001		Yes	SRR20326617	PRJNA648123	Control	Village Dog (Bulgaria)
VILLBG000002		Yes	SRR20326606	PRJNA648123	Control	Village Dog (Bulgaria)
BULT000001		Yes	SRR12330046	PRJNA648123	Control	Bull Terrier
BULT000002		Yes	SRR15734681	PRJNA648123	Control	Bull Terrier
BULT000003		Yes	SRR15100150	PRJNA648123	Control	Bull Terrier
BULT000004		Yes	SRR15100149	PRJNA648123	Control	Bull Terrier
BULD000002		Yes	SRR15100239	PRJNA648123	Control	Bulldog
BULD000003		Yes	SRR15100238	PRJNA648123	Control	Bulldog
BULM000001		Yes	SRR12330048	PRJNA648123	Control	Bullmastiff
BULM000002		Yes	SRR12330047	PRJNA648123	Control	Bullmastiff
BULM000003		Yes	SRR15734680	PRJNA648123	Control	Bullmastiff
BULM000004		Yes	SRR15734679	PRJNA648123	Control	Bullmastiff
BULM000005		Yes	SRR15100189	PRJNA648123	Control	Bullmastiff
BULM000006		Yes	SRR15100188	PRJNA648123	Control	Bullmastiff
CAIR000001		Yes	SRR12330038	PRJNA648123	Control	Cairn Terrier
CAIR000002		Yes	SRR15734668	PRJNA648123	Control	Cairn Terrier
CAIR000003		Yes	SRR15734667	PRJNA648123	Control	Cairn Terrier
CAIR000004		Yes	SRR15100261	PRJNA648123	Control	Cairn Terrier
CAIR000005		Yes	SRR15100260	PRJNA648123	Control	Cairn Terrier
VILLKH000001		Yes	SRR20326257	PRJNA648123	Control	Village Dog (Cambodia)
VILLKH000002		Yes	SRR20326255	PRJNA648123	Control	Village Dog (Cambodia)
VILLKH000003		Yes	SRR20326254	PRJNA648123	Control	Village Dog (Cambodia)
VILLKH000004		Yes	SRR20326253	PRJNA648123	Control	Village Dog (Cambodia)
CAAN000001		Yes	SRR16048880	PRJNA648123	Control	Canaan Dog
CAAN000002		Yes	SRR16048878	PRJNA648123	Control	Canaan Dog
CANM000001		Yes	SRR15100257	PRJNA648123	Control	Canary Mastiff
CANM000002		Yes	SRR15100256	PRJNA648123	Control	Canary Mastiff
CANM000003		Yes	SRR15100255	PRJNA648123	Control	Canary Mastiff
CNCS000001		Yes	SRR12330395	PRJNA648123	Control	Cane Corso
CNCS000002		Yes	SRR15734897	PRJNA648123	Control	Cane Corso
CNCS000003		Yes	SRR15100148	PRJNA648123	Control	Cane Corso
CNCS000004		Yes	SRR14750410	PRJNA648123	Control	Cane Corso
CARD000001		Yes	SRR12330037	PRJNA648123	Control	Cardigan Welsh Corgi
CARD000003		Yes	SRR12330035	PRJNA648123	Control	Cardigan Welsh Corgi
CARD000004		Yes	SRR14750404	PRJNA648123	Control	Cardigan Welsh Corgi
CARD000005		Yes	SRR14750405	PRJNA648123	Control	Cardigan Welsh Corgi
TERV000001		Yes	SRR12330141	PRJNA648123	Control	Cardigan Welsh Corgi
CARO000001		Yes	SRR12330034	PRJNA648123	Control	Carolina Dog
CARO000002		Yes	SRR12330033	PRJNA648123	Control	Carolina Dog
CARO000003		Yes	SRR12330032	PRJNA648123	Control	Carolina Dog
LEOP000002		Yes	SRR12330282	PRJNA648123	Control	Catahoula Leopard Dog
LEOP000003		Yes	SRR12330281	PRJNA648123	Control	Catahoula Leopard Dog
LEOP000004		Yes	SRR12330279	PRJNA648123	Control	Catahoula Leopard Dog
LEOP000005		Yes	SRR12330278	PRJNA648123	Control	Catahoula Leopard Dog
LEOP000008		Yes	SRR12330276	PRJNA648123	Control	Catahoula Leopard Dog
LEOP000009		Yes	SRR12330275	PRJNA648123	Control	Catahoula Leopard Dog
LEOP000010		Yes	SRR12330274	PRJNA648123	Control	Catahoula Leopard Dog
CSHD000001		Yes	SRR16048860	PRJNA648123	Control	Catalan Sheepdog
CSHD000002		Yes	SRR16048859	PRJNA648123	Control	Catalan Sheepdog
CSHD000003		Yes	SRR16048858	PRJNA648123	Control	Catalan Sheepdog
CSHD000004		Yes	SRR14750412	PRJNA648123	Control	Catalan Sheepdog
CSHD000005		Yes	SRR14750413	PRJNA648123	Control	Catalan Sheepdog
CTLB000001		Yes	SRR20326620	PRJNA648123	Control	Catalburun
CTLB000002		Yes	SRR20326619	PRJNA648123	Control	Catalburun
CTLB000003		Yes	SRR20326618	PRJNA648123	Control	Catalburun
CAUC000001		Yes	SRR12330031	PRJNA648123	Control	Caucasian Ovcharka
CAUC000002		Yes	SRR16048874	PRJNA648123	Control	Caucasian Ovcharka
CAUC000003		Yes	SRR16048873	PRJNA648123	Control	Caucasian Ovcharka
CAUC000004		Yes	SRR16048872	PRJNA648123	Control	Caucasian Ovcharka
CKCS000001		Yes	SRR12330400	PRJNA648123	Control	Cavalier King Charles Spaniel
CKCS000002		Yes	SRR12330399	PRJNA648123	Control	Cavalier King Charles Spaniel
CKCS000003		Yes	SRR15734896	PRJNA648123	Control	Cavalier King Charles Spaniel
CKCS000004		Yes	SRR15100147	PRJNA648123	Control	Cavalier King Charles Spaniel
CKCS000005		Yes	SRR15100146	PRJNA648123	Control	Cavalier King Charles Spaniel
CASD000001		Yes	SRR16048877	PRJNA648123	Control	Central Asian Shepherd Dog
CASD000002		Yes	SRR16048876	PRJNA648123	Control	Central Asian Shepherd Dog
CASD000003		Yes	SRR16048875	PRJNA648123	Control	Central Asian Shepherd Dog
KEP033K1	Yes	Yes	SRR5381785	PRJNA648123	Control	Central Asian Shepherd Dog
CFOU000001		Yes	SRR15100264	PRJNA648123	Control	Cesky Fousek
CFOU000002		Yes	SRR14750406	PRJNA648123	Control	Cesky Fousek
CFOU000003		Yes	SRR14750407	PRJNA648123	Control	Cesky Fousek
CFOU000004		Yes	SRR14750408	PRJNA648123	Control	Cesky Fousek
CSKT000003		Yes	SRR12330376	PRJNA648123	Control	Cesky Terrier
CSKT000005		Yes	SRR12330374	PRJNA648123	Control	Cesky Terrier
CSKT000006		Yes	SRR15100140	PRJNA648123	Control	Cesky Terrier
CSKT000007		Yes	SRR15100139	PRJNA648123	Control	Cesky Terrier
CSKT000008		Yes	SRR15100138	PRJNA648123	Control	Cesky Terrier
CHBR000001		Yes	SRR12330030	PRJNA648123	Control	Chesapeake Bay Retriever
CHBR000002		Yes	SRR12330028	PRJNA648123	Control	Chesapeake Bay Retriever
CHBR000003		Yes	SRR15734671	PRJNA648123	Control	Chesapeake Bay Retriever
CHBR000004		Yes	SRR15734670	PRJNA648123	Control	Chesapeake Bay Retriever
CHBR000005		Yes	SRR15100276	PRJNA648123	Control	Chesapeake Bay Retriever
CHIH000005		Yes	SRR15734666	PRJNA648123	Control	Chihuahua
CHIH000006		Yes	SRR15100137	PRJNA648123	Control	Chihuahua
CLUPCN000001		Yes	SRR20326491	PRJNA648123	Control	Wolf
CLUPCN000002		Yes	SRR20326490	PRJNA648123	Control	Wolf
CLUPCN000003		Yes	SRR20326489	PRJNA648123	Control	Wolf
CLUPCN000004		Yes	SRR20326487	PRJNA648123	Control	Wolf
CLUPCN000005		Yes	SRR20326486	PRJNA648123	Control	Wolf
CLUPCN000006		Yes	SRR20326485	PRJNA648123	Control	Wolf
CLUPCN000007		Yes	SRR20326484	PRJNA648123	Control	Wolf
CLUPCN000009		Yes	SRR20326482	PRJNA648123	Control	Wolf
CLUPCN000010		Yes	SRR20326481	PRJNA648123	Control	Wolf
VILLCN000001		Yes	SRR20326246	PRJNA648123	Control	Village Dog (China)
VILLCN000002		Yes	SRR20326245	PRJNA648123	Control	Village Dog (China)
VILLCN000003		Yes	SRR20326244	PRJNA648123	Control	Village Dog (China)
VILLCN000004		Yes	SRR20326243	PRJNA648123	Control	Village Dog (China)
VILLCN000005		Yes	SRR20326242	PRJNA648123	Control	Village Dog (China)
VILLCN000006		Yes	SRR20326689	PRJNA648123	Control	Village Dog (China)
VILLCN000007		Yes	SRR20326688	PRJNA648123	Control	Village Dog (China)
VILLCN000008		Yes	SRR20326687	PRJNA648123	Control	Village Dog (China)
VILLCN000009		Yes	SRR20326686	PRJNA648123	Control	Village Dog (China)
VILLCN000010		Yes	SRR20326685	PRJNA648123	Control	Village Dog (China)
VILLCN000011		Yes	SRR20326684	PRJNA648123	Control	Village Dog (China)
VILLCN000012		Yes	SRR20326683	PRJNA648123	Control	Village Dog (China)
VILLCN000013		Yes	SRR20326682	PRJNA648123	Control	Village Dog (China)
VILLCN000014		Yes	SRR20326681	PRJNA648123	Control	Village Dog (China)
VILLCN000015		Yes	SRR20326680	PRJNA648123	Control	Village Dog (China)
VILLCN000016		Yes	SRR20326678	PRJNA648123	Control	Village Dog (China)
VILLCN000017		Yes	SRR20326677	PRJNA648123	Control	Village Dog (China)
VILLCN000018		Yes	SRR20326676	PRJNA648123	Control	Village Dog (China)
VILLCN000019		Yes	SRR20326675	PRJNA648123	Control	Village Dog (China)
VILLCN000020		Yes	SRR20326674	PRJNA648123	Control	Village Dog (China)
VILLCN000021		Yes	SRR20326673	PRJNA648123	Control	Village Dog (China)
VILLCN000022		Yes	SRR20326672	PRJNA648123	Control	Village Dog (China)
VILLCN000023		Yes	SRR20326671	PRJNA648123	Control	Village Dog (China)
VILLCN000024		Yes	SRR20326670	PRJNA648123	Control	Village Dog (China)
VILLCN000025		Yes	SRR20326572	PRJNA648123	Control	Village Dog (China)
VILLCN000026		Yes	SRR20326570	PRJNA648123	Control	Village Dog (China)
VILLCN000027		Yes	SRR20326569	PRJNA648123	Control	Village Dog (China)
VILLCN000028		Yes	SRR20326568	PRJNA648123	Control	Village Dog (China)
VILLCN000029		Yes	SRR20326567	PRJNA648123	Control	Village Dog (China)
VILLCN000030		Yes	SRR20326566	PRJNA648123	Control	Village Dog (China)
VILLCN000031		Yes	SRR20326565	PRJNA648123	Control	Village Dog (China)
VILLCN000032		Yes	SRR20326564	PRJNA648123	Control	Village Dog (China)
VILLCN000033		Yes	SRR20326563	PRJNA648123	Control	Village Dog (China)
VILLCN000034		Yes	SRR20326562	PRJNA648123	Control	Village Dog (China)
VILLCN000035		Yes	SRR20326561	PRJNA648123	Control	Village Dog (China)
VILLCN000036		Yes	SRR20326558	PRJNA648123	Control	Village Dog (China)
VILLCN000037		Yes	SRR20326557	PRJNA648123	Control	Village Dog (China)
VILLCN000038		Yes	SRR20326556	PRJNA648123	Control	Village Dog (China)
VILLCN000039		Yes	SRR20326555	PRJNA648123	Control	Village Dog (China)
VILLCN000040		Yes	SRR20326554	PRJNA648123	Control	Village Dog (China)
VILLCN000042		Yes	SRR20326552	PRJNA648123	Control	Village Dog (China)
VILLCN000043		Yes	SRR20326551	PRJNA648123	Control	Village Dog (China)
VILLCN000044		Yes	SRR20326550	PRJNA648123	Control	Village Dog (China)
VILLCN000045		Yes	SRR20326549	PRJNA648123	Control	Village Dog (China)
VILLCN000046		Yes	SRR20326547	PRJNA648123	Control	Village Dog (China)
VILLCN000047		Yes	SRR20326546	PRJNA648123	Control	Village Dog (China)
VILLCN000048		Yes	SRR20326545	PRJNA648123	Control	Village Dog (China)
VILLCN000049		Yes	SRR20326544	PRJNA648123	Control	Village Dog (China)
VILLCN000050		Yes	SRR20326543	PRJNA648123	Control	Village Dog (China)
VILLCN000051		Yes	SRR20326542	PRJNA648123	Control	Village Dog (China)
VILLCN000052		Yes	SRR20326541	PRJNA648123	Control	Village Dog (China)
VILLCN000053		Yes	SRR20326380	PRJNA648123	Control	Village Dog (China)
VILLCN000054		Yes	SRR20326379	PRJNA648123	Control	Village Dog (China)
VILLCN000055		Yes	SRR20326378	PRJNA648123	Control	Village Dog (China)
VILLCN000056		Yes	SRR20326376	PRJNA648123	Control	Village Dog (China)
VILLCN000057		Yes	SRR20326375	PRJNA648123	Control	Village Dog (China)
VILLCN000058		Yes	SRR20326374	PRJNA648123	Control	Village Dog (China)
VILLCN000059		Yes	SRR20326373	PRJNA648123	Control	Village Dog (China)
VILLCN000060		Yes	SRR20326372	PRJNA648123	Control	Village Dog (China)
VILLCN000061		Yes	SRR20326371	PRJNA648123	Control	Village Dog (China)
VILLCN000062		Yes	SRR20326370	PRJNA648123	Control	Village Dog (China)
VILLCN000063		Yes	SRR20326369	PRJNA648123	Control	Village Dog (China)
VILLCN000064		Yes	SRR20326368	PRJNA648123	Control	Village Dog (China)
VILLCN000065		Yes	SRR20326367	PRJNA648123	Control	Village Dog (China)
VILLCN000066		Yes	SRR20326365	PRJNA648123	Control	Village Dog (China)
VILLCN000067		Yes	SRR20326364	PRJNA648123	Control	Village Dog (China)
VILLCN000068		Yes	SRR20326363	PRJNA648123	Control	Village Dog (China)
VILLCN000069		Yes	SRR20326362	PRJNA648123	Control	Village Dog (China)
VILLCN000070		Yes	SRR20326361	PRJNA648123	Control	Village Dog (China)
VILLCN000071		Yes	SRR20326360	PRJNA648123	Control	Village Dog (China)
VILLCN000072		Yes	SRR20326359	PRJNA648123	Control	Village Dog (China)
VILLCN000073		Yes	SRR20326358	PRJNA648123	Control	Village Dog (China)
VILLCN000074		Yes	SRR20326357	PRJNA648123	Control	Village Dog (China)
VILLCN000075		Yes	SRR20326356	PRJNA648123	Control	Village Dog (China)
VILLCN000077		Yes	SRR20326353	PRJNA648123	Control	Village Dog (China)
VILLCN000078		Yes	SRR20326352	PRJNA648123	Control	Village Dog (China)
VILLCN000079		Yes	SRR20326351	PRJNA648123	Control	Village Dog (China)
VILLCN000080		Yes	SRR20326350	PRJNA648123	Control	Village Dog (China)
VILLCN000081		Yes	SRR20326349	PRJNA648123	Control	Village Dog (China)
VILLCN000082		Yes	SRR20326476	PRJNA648123	Control	Village Dog (China)
VILLCN000083		Yes	SRR20326475	PRJNA648123	Control	Village Dog (China)
VILLCN000084		Yes	SRR20326474	PRJNA648123	Control	Village Dog (China)
VILLCN000085		Yes	SRR20326473	PRJNA648123	Control	Village Dog (China)
VILLCN000086		Yes	SRR20326471	PRJNA648123	Control	Village Dog (China)
VILLCN000087		Yes	SRR20326470	PRJNA648123	Control	Village Dog (China)
VILLCN000088		Yes	SRR20326469	PRJNA648123	Control	Village Dog (China)
VILLCN000089		Yes	SRR20326468	PRJNA648123	Control	Village Dog (China)
VILLCN000090		Yes	SRR20326467	PRJNA648123	Control	Village Dog (China)
VILLCN000091		Yes	SRR20326466	PRJNA648123	Control	Village Dog (China)
VILLCN000092		Yes	SRR20326465	PRJNA648123	Control	Village Dog (China)
VILLCN000093		Yes	SRR20326464	PRJNA648123	Control	Village Dog (China)
VILLCN000094		Yes	SRR20326463	PRJNA648123	Control	Village Dog (China)
VILLCN000095		Yes	SRR20326462	PRJNA648123	Control	Village Dog (China)
VILLCN000096		Yes	SRR20326460	PRJNA648123	Control	Village Dog (China)
VILLCN000097		Yes	SRR20326459	PRJNA648123	Control	Village Dog (China)
VILLCN000098		Yes	SRR20326458	PRJNA648123	Control	Village Dog (China)
VILLCN000099		Yes	SRR20326457	PRJNA648123	Control	Village Dog (China)
VILLCN000100		Yes	SRR20326456	PRJNA648123	Control	Village Dog (China)
VILLCN000101		Yes	SRR20326455	PRJNA648123	Control	Village Dog (China)
VILLCN000102		Yes	SRR20326454	PRJNA648123	Control	Village Dog (China)
VILLCN000103		Yes	SRR20326453	PRJNA648123	Control	Village Dog (China)
VILLCN000104		Yes	SRR20326452	PRJNA648123	Control	Village Dog (China)
VILLCN000105		Yes	SRR20326451	PRJNA648123	Control	Village Dog (China)
VILLCN000106		Yes	SRR20326449	PRJNA648123	Control	Village Dog (China)
VILLCN000107		Yes	SRR20326448	PRJNA648123	Control	Village Dog (China)
VILLCN000108		Yes	SRR20326447	PRJNA648123	Control	Village Dog (China)
VILLCN000109		Yes	SRR20326446	PRJNA648123	Control	Village Dog (China)
VILLCN000110		Yes	SRR20326445	PRJNA648123	Control	Village Dog (China)
VILLCN000111		Yes	SRR20326348	PRJNA648123	Control	Village Dog (China)
VILLCN000112		Yes	SRR20326347	PRJNA648123	Control	Village Dog (China)
VILLCN000113		Yes	SRR20326346	PRJNA648123	Control	Village Dog (China)
VILLCN000114		Yes	SRR20326345	PRJNA648123	Control	Village Dog (China)
VILLCN000115		Yes	SRR20326344	PRJNA648123	Control	Village Dog (China)
VILLCN000116		Yes	SRR20326342	PRJNA648123	Control	Village Dog (China)
VILLCN000117		Yes	SRR20326341	PRJNA648123	Control	Village Dog (China)
VILLCN000118		Yes	SRR20326340	PRJNA648123	Control	Village Dog (China)
VILLCN000119		Yes	SRR20326339	PRJNA648123	Control	Village Dog (China)
VILLCN000120		Yes	SRR20326338	PRJNA648123	Control	Village Dog (China)
VILLCN000121		Yes	SRR20326337	PRJNA648123	Control	Village Dog (China)
VILLCN000123		Yes	SRR20326335	PRJNA648123	Control	Village Dog (China)
VILLCN000124		Yes	SRR20326334	PRJNA648123	Control	Village Dog (China)
VILLCN000125		Yes	SRR20326333	PRJNA648123	Control	Village Dog (China)
VILLCN000126		Yes	SRR20326331	PRJNA648123	Control	Village Dog (China)
VILLCN000128		Yes	SRR20326329	PRJNA648123	Control	Village Dog (China)
VILLCN000129		Yes	SRR20326328	PRJNA648123	Control	Village Dog (China)
VILLCN000130		Yes	SRR20326327	PRJNA648123	Control	Village Dog (China)
VILLCN000131		Yes	SRR20326326	PRJNA648123	Control	Village Dog (China)
VILLCN000132		Yes	SRR20326325	PRJNA648123	Control	Village Dog (China)
VILLCN000133		Yes	SRR20326324	PRJNA648123	Control	Village Dog (China)
VILLCN000134		Yes	SRR20326323	PRJNA648123	Control	Village Dog (China)
VILLCN000135		Yes	SRR20326322	PRJNA648123	Control	Village Dog (China)
VILLCN000136		Yes	SRR20326319	PRJNA648123	Control	Village Dog (China)
VILLCN000137		Yes	SRR20326318	PRJNA648123	Control	Village Dog (China)
VILLCN000138		Yes	SRR20326317	PRJNA648123	Control	Village Dog (China)
VILLCN000139		Yes	SRR20326669	PRJNA648123	Control	Village Dog (China)
VILLCN000140		Yes	SRR20326668	PRJNA648123	Control	Village Dog (China)
VILLCN000142		Yes	SRR20326666	PRJNA648123	Control	Village Dog (China)
VILLCN000143		Yes	SRR20326665	PRJNA648123	Control	Village Dog (China)
VILLCN000144		Yes	SRR20326664	PRJNA648123	Control	Village Dog (China)
VILLCN000145		Yes	SRR20326663	PRJNA648123	Control	Village Dog (China)
VILLCN000146		Yes	SRR20326661	PRJNA648123	Control	Village Dog (China)
VILLCN000147		Yes	SRR20326660	PRJNA648123	Control	Village Dog (China)
VILLCN000148		Yes	SRR20326659	PRJNA648123	Control	Village Dog (China)
VILLCN000152		Yes	SRR20326655	PRJNA648123	Control	Village Dog (China)
VILLCN000153		Yes	SRR20326654	PRJNA648123	Control	Village Dog (China)
VILLCN000154		Yes	SRR20326653	PRJNA648123	Control	Village Dog (China)
CRES000001		Yes	SRR15734669	PRJNA648123	Control	Chinese Crested Dog
CRES000002		Yes	SRR16048865	PRJNA648123	Control	Chinese Crested Dog
SHAR000002		Yes	SRR12330193	PRJNA648123	Control	Chinese Shar-Pei
SHAR000003		Yes	SRR12330191	PRJNA648123	Control	Chinese Shar-Pei
SPEI000001		Yes	SRR15734772	PRJNA648123	Control	Chinese Shar-Pei
SPEI000002		Yes	SRR15734770	PRJNA648123	Control	Chinese Shar-Pei
SPEI000003		Yes	SRR15734769	PRJNA648123	Control	Chinese Shar-Pei
SPEI000005		Yes	SRR14750490	PRJNA648123	Control	Chinese Shar-Pei
SPEI000006		Yes	SRR14750491	PRJNA648123	Control	Chinese Shar-Pei
COOK000001		Yes	SRR12330390	PRJNA648123	Control	Chinook
COOK000002		Yes	SRR12330389	PRJNA648123	Control	Chinook
COOK000003		Yes	SRR12330388	PRJNA648123	Control	Chinook
COOK000004		Yes	SRR12330387	PRJNA648123	Control	Chinook
COOK000005		Yes	SRR12330386	PRJNA648123	Control	Chinook
COOK000006		Yes	SRR12330385	PRJNA648123	Control	Chinook
CHOW000001		Yes	SRR12330023	PRJNA648123	Control	Chow Chow
CHOW000002		Yes	SRR12330022	PRJNA648123	Control	Chow Chow
CHOW000003		Yes	SRR12330021	PRJNA648123	Control	Chow Chow
CHOW000004		Yes	SRR15100136	PRJNA648123	Control	Chow Chow
CIRN000001		Yes	SRR12330020	PRJNA648123	Control	Cirneco dell'Etna
CIRN000002		Yes	SRR12330018	PRJNA648123	Control	Cirneco dell'Etna
CIRN000003		Yes	SRR12330401	PRJNA648123	Control	Cirneco dell'Etna
CIRN000004		Yes	SRR15100145	PRJNA648123	Control	Cirneco dell'Etna
CIRN000005		Yes	SRR15100144	PRJNA648123	Control	Cirneco dell'Etna
CIRN000006		Yes	SRR15100142	PRJNA648123	Control	Cirneco dell'Etna
CLSP000001		Yes	SRR12330398	PRJNA648123	Control	Clumber Spaniel
CLSP000002		Yes	SRR12330397	PRJNA648123	Control	Clumber Spaniel
CLSP000003		Yes	SRR12330396	PRJNA648123	Control	Clumber Spaniel
CLSP000004		Yes	SRR15100266	PRJNA648123	Control	Clumber Spaniel
CLSP000005		Yes	SRR15100265	PRJNA648123	Control	Clumber Spaniel
ACKR000001		Yes	SRR12330404	PRJNA648123	Control	Cocker Spaniel
ACKR000002		Yes	SRR12330403	PRJNA648123	Control	Cocker Spaniel
ACKR000003		Yes	SRR12330292	PRJNA648123	Control	Cocker Spaniel
COLL000001		Yes	SRR12330394	PRJNA648123	Control	Collie
COLL000002		Yes	SRR12330393	PRJNA648123	Control	Collie
COLL000003		Yes	SRR12330392	PRJNA648123	Control	Collie
COLL000004		Yes	SRR15734895	PRJNA648123	Control	Collie
COLL000005		Yes	SRR15100268	PRJNA648123	Control	Collie
COLL000006		Yes	SRR15100267	PRJNA648123	Control	Collie
COLL000007		Yes	SRR15100135	PRJNA648123	Control	Collie
COLL000008		Yes	SRR15100134	PRJNA648123	Control	Collie
COLL000009		Yes	SRR15100133	PRJNA648123	Control	Collie
COLL000010		Yes	SRR15100279	PRJNA648123	Control	Collie
COLL000011		Yes	SRR15100278	PRJNA648123	Control	Collie
COLL000012		Yes	SRR15100277	PRJNA648123	Control	Collie
COLL000013		Yes	SRR14750411	PRJNA648123	Control	Collie
VILLCG000001		Yes	SRR20326517	PRJNA648123	Control	Village Dog (Congo)
VILLCG000002		Yes	SRR20326283	PRJNA648123	Control	Village Dog (Congo)
VILLCG000003		Yes	SRR20326282	PRJNA648123	Control	Village Dog (Congo)
VILLCG000004		Yes	SRR20326281	PRJNA648123	Control	Village Dog (Congo)
VILLCG000005		Yes	SRR20326280	PRJNA648123	Control	Village Dog (Congo)
VILLCG000006		Yes	SRR20326279	PRJNA648123	Control	Village Dog (Congo)
VILLCG000007		Yes	SRR20326277	PRJNA648123	Control	Village Dog (Congo)
VILLCG000008		Yes	SRR20326276	PRJNA648123	Control	Village Dog (Congo)
VILLCG000009		Yes	SRR20326275	PRJNA648123	Control	Village Dog (Congo)
VILLCG000010		Yes	SRR20326425	PRJNA648123	Control	Village Dog (Congo)
VILLCG000011		Yes	SRR20326424	PRJNA648123	Control	Village Dog (Congo)
VILLCG000012		Yes	SRR20326423	PRJNA648123	Control	Village Dog (Congo)
VILLCG000013		Yes	SRR20326421	PRJNA648123	Control	Village Dog (Congo)
VILLCG000014		Yes	SRR20326420	PRJNA648123	Control	Village Dog (Congo)
VILLCG000015		Yes	SRR20326419	PRJNA648123	Control	Village Dog (Congo)
VILLCG000016		Yes	SRR20326418	PRJNA648123	Control	Village Dog (Congo)
CNTI000001		Yes	SRR15734847	PRJNA648123	Control	Continental Bulldog
CNTI000002		Yes	SRR15734845	PRJNA648123	Control	Continental Bulldog
CNTI000003		Yes	SRR15734844	PRJNA648123	Control	Continental Bulldog
CNTI000004		Yes	SRR15734843	PRJNA648123	Control	Continental Bulldog
CNTI000005		Yes	SRR15734842	PRJNA648123	Control	Continental Bulldog
CNTI000006		Yes	SRR15734841	PRJNA648123	Control	Continental Bulldog
PAPI000001		Yes	SRR12330230	PRJNA648123	Control	Continental toy Spaniel (Papillon)
PAPI000002		Yes	SRR12330229	PRJNA648123	Control	Continental toy Spaniel (Papillon)
PAPI000003		Yes	SRR15734838	PRJNA648123	Control	Continental toy Spaniel (Papillon)
PAPI000004		Yes	SRR15734837	PRJNA648123	Control	Continental toy Spaniel (Papillon)
VILLCR000001		Yes	SRR20326274	PRJNA648123	Control	Village Dog (Costa Rica)
VILLCR000002		Yes	SRR20326273	PRJNA648123	Control	Village Dog (Costa Rica)
VILLCR000003		Yes	SRR20326272	PRJNA648123	Control	Village Dog (Costa Rica)
COTO000001		Yes	SRR12330381	PRJNA648123	Control	Coton de Tulear
COTO000003		Yes	SRR15734894	PRJNA648123	Control	Coton de Tulear
COTO000004		Yes	SRR15100141	PRJNA648123	Control	Coton de Tulear
MALT000005		Yes	SRR14750464	PRJNA648123	Control	Coton de Tulear
CRTR000001		Yes	SRR21121000	PRJNA648123	Control	Cretan Tracer
CRTR000002		Yes	SRR21120999	PRJNA648123	Control	Cretan Tracer
CRTR000003		Yes	SRR13376337	PRJNA648123	Control	Cretan Tracer
CRTR000004		Yes	SRR13376336	PRJNA648123	Control	Cretan Tracer
CRTR000005		Yes	SRR13376372	PRJNA648123	Control	Cretan Tracer
CRTR000006		Yes	SRR13376371	PRJNA648123	Control	Cretan Tracer
CRTR000007		Yes	SRR13376370	PRJNA648123	Control	Cretan Tracer
CRSP000001		Yes	SRR16048864	PRJNA648123	Control	Croatian Sheepdog
CRSP000002		Yes	SRR16048863	PRJNA648123	Control	Croatian Sheepdog
CRSP000003		Yes	SRR16048862	PRJNA648123	Control	Croatian Sheepdog
CRSP000004		Yes	SRR16048861	PRJNA648123	Control	Croatian Sheepdog
VILLCU000001		Yes	SRR20326271	PRJNA648123	Control	Village Dog (Cuba)
CCRT000001		Yes	SRR15734893	PRJNA648123	Control	Curly-Coated Retriever
CCRT000002		Yes	SRR15734892	PRJNA648123	Control	Curly-Coated Retriever
CCRT000003		Yes	SRR16048871	PRJNA648123	Control	Curly-coated Retriever
CCRT000004		Yes	SRR16048870	PRJNA648123	Control	Curly-coated Retriever
CZEC000001		Yes	SRR15734751	PRJNA648123	Control	Czechoslovakian Wolfdog
CZEC000002		Yes	SRR15734750	PRJNA648123	Control	Czechoslovakian Wolfdog
CZEC000003		Yes	SRR20637404	PRJNA648123	Control	Czechoslovakian Wolfdog
CZEC000004		Yes	SRR20637403	PRJNA648123	Control	Czechoslovakian Wolfdog
DACH000001		Yes	SRR12330373	PRJNA648123	Control	Dachshund
DACH000002		Yes	SRR12330372	PRJNA648123	Control	Dachshund
DACH000003		Yes	SRR16048856	PRJNA648123	Control	Dachshund
DACH000004		Yes	SRR16048855	PRJNA648123	Control	Dachshund
DACH000005		Yes	SRR16048854	PRJNA648123	Control	Dachshund
DACH000006		Yes	SRR16048853	PRJNA648123	Control	Dachshund
DACH000007		Yes	SRR16048852	PRJNA648123	Control	Dachshund
DACH000008		Yes	SRR16048851	PRJNA648123	Control	Dachshund
DACH000009		Yes	SRR16048850	PRJNA648123	Control	Dachshund
DACH000010		Yes	SRR16048849	PRJNA648123	Control	Dachshund
DACH000011		Yes	SRR16048847	PRJNA648123	Control	Dachshund
DACH000012		Yes	SRR14750415	PRJNA648123	Control	Dachshund
DACH000013		Yes	SRR14750416	PRJNA648123	Control	Dachshund
DACH000014		Yes	SRR14750417	PRJNA648123	Control	Dachshund
DACH000015		Yes	SRR14750418	PRJNA648123	Control	Dachshund
DACH000016		Yes	SRR14750419	PRJNA648123	Control	Dachshund
DACH000017		Yes	SRR14750420	PRJNA648123	Control	Dachshund
DAL162K1	Yes	Yes	SRR5161902	PRJNA648123	Control	Dalmatian
DALM000001		Yes	SRR12330371	PRJNA648123	Control	Dalmatian
DALM000002		Yes	SRR12330370	PRJNA648123	Control	Dalmatian
DALM000003		Yes	SRR15734888	PRJNA648123	Control	Dalmatian
DALM000004		Yes	SRR15100259	PRJNA648123	Control	Dalmatian
DALM000005		Yes	SRR14750541	PRJNA648123	Control	Dalmatian
DAND000001		Yes	SRR12330368	PRJNA648123	Control	Dandie Dinmont Terrier
DAND000002		Yes	SRR12330367	PRJNA648123	Control	Dandie Dinmont Terrier
DAND000003		Yes	SRR12330366	PRJNA648123	Control	Dandie Dinmont Terrier
DAND000004		Yes	SRR15100253	PRJNA648123	Control	Dandie Dinmont Terrier
DAND000005		Yes	SRR15100252	PRJNA648123	Control	Dandie Dinmont Terrier
DAND000006		Yes	SRR15100251	PRJNA648123	Control	Dandie Dinmont Terrier
DSFD000001		Yes	SRR16048817	PRJNA648123	Control	Danish-Swedish Farmdog
DSFD000002		Yes	SRR16048816	PRJNA648123	Control	Danish-Swedish Farmdog
DSFD000003		Yes	SRR16048815	PRJNA648123	Control	Danish-Swedish Farmdog
DSFD000004		Yes	SRR16048814	PRJNA648123	Control	Danish-Swedish Farmdog
DSFD000005		Yes	SRR16048813	PRJNA648123	Control	Danish-Swedish Farmdog
DSFD000006		Yes	SRR16048812	PRJNA648123	Control	Danish-Swedish Farmdog
DOBP000001		Yes	SRR15734885	PRJNA648123	Control	Dobermann
DOBP000002		Yes	SRR16289014	PRJNA648123	Control	Dobermann
DOBP000003		Yes	SRR16289013	PRJNA648123	Control	Dobermann
DOBP000004		Yes	SRR16289011	PRJNA648123	Control	Dobermann
DOBP000005		Yes	SRR16289010	PRJNA648123	Control	Dobermann
DOBP000006		Yes	SRR16289009	PRJNA648123	Control	Dobermann
DOBP000007		Yes	SRR16289008	PRJNA648123	Control	Dobermann
DARG000001		Yes	SRR12330365	PRJNA648123	Control	Dogo Argentino
DARG000002		Yes	SRR12330364	PRJNA648123	Control	Dogo Argentino
DARG000003		Yes	SRR15100250	PRJNA648123	Control	Dogo Argentino
DARG000004		Yes	SRR15100249	PRJNA648123	Control	Dogo Argentino
DARG000005		Yes	SRR15100248	PRJNA648123	Control	Dogo Argentino
CANM000004		Yes	SRR14750400	PRJNA648123	Control	Dogo Canario
CANM000005		Yes	SRR14750401	PRJNA648123	Control	Dogo Canario
CANM000006		Yes	SRR14750402	PRJNA648123	Control	Dogo Canario
DDBX000001		Yes	SRR12330363	PRJNA648123	Control	Dogue de Bordeaux
DDBX000002		Yes	SRR14750542	PRJNA648123	Control	Dogue de Bordeaux
DDBX000003		Yes	SRR14750543	PRJNA648123	Control	Dogue de Bordeaux
DDBX000004		Yes	SRR14750544	PRJNA648123	Control	Dogue de Bordeaux
DDBX000005		Yes	SRR14750424	PRJNA648123	Control	Dogue de Bordeaux
DREV000001		Yes	SRR15100245	PRJNA648123	Control	Drever
DREV000002		Yes	SRR15100244	PRJNA648123	Control	Drever
DREV000003		Yes	SRR15100243	PRJNA648123	Control	Drever
DREV000004		Yes	SRR15100242	PRJNA648123	Control	Drever
DREV000005		Yes	SRR15100241	PRJNA648123	Control	Drever
DREV000006		Yes	SRR15100240	PRJNA648123	Control	Drever
DUPD000001		Yes	SRR15100246	PRJNA648123	Control	Dutch Partridge Dog
DSHP000002		Yes	SRR15734726	PRJNA648123	Control	Dutch Shepherd
DSHP000003		Yes	SRR16048811	PRJNA648123	Control	Dutch Shepherd
DSHP000004		Yes	SRR16048810	PRJNA648123	Control	Dutch Shepherd
DSHP000005		Yes	SRR14750426	PRJNA648123	Control	Dutch Shepherd
DSHP000006		Yes	SRR14750427	PRJNA648123	Control	Dutch Shepherd
EEUS000001		Yes	SRR16048809	PRJNA648123	Control	East-European Shepherd
EEUS000002		Yes	SRR16048808	PRJNA648123	Control	East-European Shepherd
EEUS000003		Yes	SRR16048806	PRJNA648123	Control	East-European Shepherd
ELOD000001		Yes	SRR15734877	PRJNA648123	Control	Elo
ELOD000002		Yes	SRR15734875	PRJNA648123	Control	Elo
ELOD000003		Yes	SRR15734874	PRJNA648123	Control	Elo
ELOD000004		Yes	SRR15734825	PRJNA648123	Control	Elo
ELOD000005		Yes	SRR15734824	PRJNA648123	Control	Elo
ECKR000001		Yes	SRR12330362	PRJNA648123	Control	English Cocker Spaniel
ECKR000002		Yes	SRR12330361	PRJNA648123	Control	English Cocker Spaniel
ECKR000003		Yes	SRR12330360	PRJNA648123	Control	English Cocker Spaniel
EFXH000002		Yes	SRR12330357	PRJNA648123	Control	English Foxhound
EFXH000003		Yes	SRR12330356	PRJNA648123	Control	English Foxhound
EPNT000001		Yes	SRR12330094	PRJNA648123	Control	English Pointer
EPNT000002		Yes	SRR12330352	PRJNA648123	Control	English Pointer
EPNT000003		Yes	SRR12330351	PRJNA648123	Control	English Pointer
EPNT000004		Yes	SRR12330092	PRJNA648123	Control	English Pointer
EPNT000005		Yes	SRR12330091	PRJNA648123	Control	English Pointer
EPNT000006		Yes	SRR12330350	PRJNA648123	Control	English Pointer
EPNT000007		Yes	SRR16048651	PRJNA648123	Control	English Pointer
EPNT000008		Yes	SRR16048650	PRJNA648123	Control	English Pointer
EPNT000009		Yes	SRR16048649	PRJNA648123	Control	English Pointer
ESET000001		Yes	SRR12330349	PRJNA648123	Control	English Setter
ESET000002		Yes	SRR12330348	PRJNA648123	Control	English Setter
ESET000004		Yes	SRR15734822	PRJNA648123	Control	English Setter
EGTT000004		Yes	SRR20326574	PRJNA648123	Control	English Shepherd
EGTT000005		Yes	SRR20326499	PRJNA648123	Control	English Shepherd
EGTT000006		Yes	SRR20326488	PRJNA648123	Control	English Shepherd
ESSP000001		Yes	SRR12330345	PRJNA648123	Control	English Springer Spaniel
ESSP000002		Yes	SRR12330344	PRJNA648123	Control	English Springer Spaniel
ESSP000003		Yes	SRR15734823	PRJNA648123	Control	English Springer Spaniel
EGTT000001		Yes	SRR20326256	PRJNA648123	Control	English Toy Spaniel
EGTT000002		Yes	SRR20326598	PRJNA648123	Control	English Toy Spaniel
EGTT000003		Yes	SRR20326587	PRJNA648123	Control	English Toy Spaniel
EGTT000007		Yes	SRR16048805	PRJNA648123	Control	English Toy Terrier
EGTT000008		Yes	SRR16048804	PRJNA648123	Control	English Toy Terrier
EGTT000009		Yes	SRR16048803	PRJNA648123	Control	English Toy Terrier
EGTT000010		Yes	SRR16048802	PRJNA648123	Control	English Toy Terrier
EGTT000011		Yes	SRR16048801	PRJNA648123	Control	English Toy Terrier
EGTT000012		Yes	SRR16048800	PRJNA648123	Control	English Toy Terrier
EGTT000013		Yes	SRR16048799	PRJNA648123	Control	English Toy Terrier
EGTT000014		Yes	SRR16048798	PRJNA648123	Control	English Toy Terrier
EGTT000015		Yes	SRR16048796	PRJNA648123	Control	English Toy Terrier
EGTT000016		Yes	SRR16048736	PRJNA648123	Control	English Toy Terrier
ENTB000001		Yes	SRR12330355	PRJNA648123	Control	Entlebucher Mountain Dog
ENTB000002		Yes	SRR12330354	PRJNA648123	Control	Entlebucher Mountain Dog
ENTB000003		Yes	SRR12330353	PRJNA648123	Control	Entlebucher Mountain Dog
ENTB000004		Yes	SRR16289004	PRJNA648123	Control	Entlebucher Mountain Dog
ENTB000005		Yes	SRR16289003	PRJNA648123	Control	Entlebucher Mountain Dog
ENTB000006		Yes	SRR16289002	PRJNA648123	Control	Entlebucher Mountain Dog
ENTB000007		Yes	SRR16289007	PRJNA648123	Control	Entlebucher Mountain Dog
ENTB000008		Yes	SRR16289006	PRJNA648123	Control	Entlebucher Mountain Dog
ENTB000009		Yes	SRR16289005	PRJNA648123	Control	Entlebucher Mountain Dog
ESTH000001		Yes	SRR16048648	PRJNA648123	Control	Estonian Hound
ESTH000002		Yes	SRR16048647	PRJNA648123	Control	Estonian Hound
ESTH000003		Yes	SRR16048646	PRJNA648123	Control	Estonian Hound
ESMD000001		Yes	SRR15100237	PRJNA648123	Control	Estrela Mountain Dog
ESMD000002		Yes	SRR15100235	PRJNA648123	Control	Estrela Mountain Dog
ESMD000003		Yes	SRR15100234	PRJNA648123	Control	Estrela Mountain Dog
ESMD000004		Yes	SRR15100233	PRJNA648123	Control	Estrela Mountain Dog
ESMD000005		Yes	SRR15100232	PRJNA648123	Control	Estrela Mountain Dog
ESMD000006		Yes	SRR15100231	PRJNA648123	Control	Estrela Mountain Dog
CLUPEA000001		Yes	SRR14750359	PRJNA648123	Control	Wolf
EURA000001		Yes	SRR12330343	PRJNA648123	Control	Eurasier
EURA000002		Yes	SRR15734821	PRJNA648123	Control	Eurasier
EURA000003		Yes	SRR15734820	PRJNA648123	Control	Eurasier
EURA000004		Yes	SRR15100230	PRJNA648123	Control	Eurasier
CLUPEU000002		Yes	SRR14750375	PRJNA648123	Control	Wolf
FIEL000001		Yes	SRR12330339	PRJNA648123	Control	Field Spaniel
FIEL000002		Yes	SRR12330338	PRJNA648123	Control	Field Spaniel
FIEL000003		Yes	SRR12330337	PRJNA648123	Control	Field Spaniel
FIEL000004		Yes	SRR15100228	PRJNA648123	Control	Field Spaniel
FIEL000005		Yes	SRR15100227	PRJNA648123	Control	Field Spaniel
VILLFJ000001		Yes	SRR20326270	PRJNA648123	Control	Village Dog (Fiji)
VILLFJ000002		Yes	SRR20326269	PRJNA648123	Control	Village Dog (Fiji)
VILLFJ000003		Yes	SRR20326268	PRJNA648123	Control	Village Dog (Fiji)
VILLFJ000004		Yes	SRR20326266	PRJNA648123	Control	Village Dog (Fiji)
VILLFJ000005		Yes	SRR20326265	PRJNA648123	Control	Village Dog (Fiji)
VILLFJ000006		Yes	SRR20326264	PRJNA648123	Control	Village Dog (Fiji)
VILLFJ000007		Yes	SRR20326263	PRJNA648123	Control	Village Dog (Fiji)
VILLFJ000008		Yes	SRR20326262	PRJNA648123	Control	Village Dog (Fiji)
VILLFJ000009		Yes	SRR20326261	PRJNA648123	Control	Village Dog (Fiji)
FINH000001		Yes	SRR16048644	PRJNA648123	Control	Finnish Hound
FINH000002		Yes	SRR16048643	PRJNA648123	Control	Finnish Hound
FINH000003		Yes	SRR16048641	PRJNA648123	Control	Finnish Hound
FINH000004		Yes	SRR16048640	PRJNA648123	Control	Finnish Hound
FINH000005		Yes	SRR16048639	PRJNA648123	Control	Finnish Hound
FINH000006		Yes	SRR16048638	PRJNA648123	Control	Finnish Hound
SLK1048A1	Yes	Yes	SRR22520749	PRJNA907518	Control	Finnish Lapphund
LPK470B1	Yes	Yes	SRR13179900	PRJNA682002	Control	Finnish Reindeer Herder
FINS000001		Yes	SRR12330335	PRJNA648123	Control	Finnish Spitz
FINS000002		Yes	SRR16048637	PRJNA648123	Control	Finnish Spitz
FINS000003		Yes	SRR16048636	PRJNA648123	Control	Finnish Spitz
FINS000004		Yes	SRR16048635	PRJNA648123	Control	Finnish Spitz
FINS000005		Yes	SRR16048634	PRJNA648123	Control	Finnish Spitz
FINS000006		Yes	SRR16048633	PRJNA648123	Control	Finnish Spitz
FLCD000001		Yes	SRR15100184	PRJNA648123	Control	Flanders Cattle Dog
FLCD000002		Yes	SRR15100183	PRJNA648123	Control	Flanders Cattle Dog
FLCR000001		Yes	SRR12330334	PRJNA648123	Control	Flat Coated Retriever
FLCR000002		Yes	SRR12330333	PRJNA648123	Control	Flat Coated Retriever
FLCR000003		Yes	SRR12330332	PRJNA648123	Control	Flat Coated Retriever
FOMD000001		Yes	SRR20326477	PRJNA648123	Control	Formosan Mountain Dog
FOMD000002		Yes	SRR20326402	PRJNA648123	Control	Formosan Mountain Dog
FOMD000003		Yes	SRR20326391	PRJNA648123	Control	Formosan Mountain Dog
FXTE000002		Yes	SRR16048632	PRJNA648123	Control	Fox Terrier
FXTE000003		Yes	SRR16048630	PRJNA648123	Control	Fox Terrier
FXTE000004		Yes	SRR16048629	PRJNA648123	Control	Fox Terrier
FXTE000007		Yes	SRR14750444	PRJNA648123	Control	Fox Terrier
FXTE000008		Yes	SRR14750294	PRJNA648123	Control	Fox Terrier
FXTE000009		Yes	SRR14750295	PRJNA648123	Control	Fox Terrier
BULD000001		Yes	SRR15734878	PRJNA648123	Control	French Bulldog
FBUL000001		Yes	SRR12330342	PRJNA648123	Control	French Bulldog
FBUL000002		Yes	SRR12330341	PRJNA648123	Control	French Bulldog
FBUL000003		Yes	SRR12330340	PRJNA648123	Control	French Bulldog
FBUL000004		Yes	SRR15734819	PRJNA648123	Control	French Bulldog
FBUL000005		Yes	SRR16048645	PRJNA648123	Control	French Bulldog
FBUL000006		Yes	SRR14750428	PRJNA648123	Control	French Bulldog
VILLPF000001		Yes	SRR20326582	PRJNA648123	Control	Village Dog (French Polynesia)
VILLPF000002		Yes	SRR20326581	PRJNA648123	Control	Village Dog (French Polynesia)
VILLPF000003		Yes	SRR20326580	PRJNA648123	Control	Village Dog (French Polynesia)
VILLPF000004		Yes	SRR20326579	PRJNA648123	Control	Village Dog (French Polynesia)
VILLPF000005		Yes	SRR20326578	PRJNA648123	Control	Village Dog (French Polynesia)
VILLPF000006		Yes	SRR20326577	PRJNA648123	Control	Village Dog (French Polynesia)
VILLPF000007		Yes	SRR20326573	PRJNA648123	Control	Village Dog (French Polynesia)
VILLPF000008		Yes	SRR20326508	PRJNA648123	Control	Village Dog (French Polynesia)
VILLPF000009		Yes	SRR20326507	PRJNA648123	Control	Village Dog (French Polynesia)
VILLPF000010		Yes	SRR20326506	PRJNA648123	Control	Village Dog (French Polynesia)
VILLPF000011		Yes	SRR20326505	PRJNA648123	Control	Village Dog (French Polynesia)
VILLPF000012		Yes	SRR20326504	PRJNA648123	Control	Village Dog (French Polynesia)
VILLPF000013		Yes	SRR20326503	PRJNA648123	Control	Village Dog (French Polynesia)
FRSP000001		Yes	SRR14750436	PRJNA648123	Control	French Spaniel
FRSP000002		Yes	SRR14750437	PRJNA648123	Control	French Spaniel
FRSP000003		Yes	SRR14750438	PRJNA648123	Control	French Spaniel
FRSP000004		Yes	SRR14750439	PRJNA648123	Control	French Spaniel
FRSP000005		Yes	SRR14750440	PRJNA648123	Control	French Spaniel
FRSP000006		Yes	SRR14750441	PRJNA648123	Control	French Spaniel
GALG000001		Yes	SRR16048628	PRJNA648123	Control	Galgo Espanol
GALG000002		Yes	SRR16048627	PRJNA648123	Control	Galgo Espanol
GALG000003		Yes	SRR16048626	PRJNA648123	Control	Galgo Espanol
GALG000004		Yes	SRR16048625	PRJNA648123	Control	Galgo Espanol
GALG000005		Yes	SRR14750302	PRJNA648123	Control	Galgo Espanol
GALG000006		Yes	SRR14750303	PRJNA648123	Control	Galgo Espanol
GSZG000001		Yes	SRR16288995	PRJNA648123	Control	German Giant Spitz
GSZG000002		Yes	SRR16288994	PRJNA648123	Control	German Giant Spitz
GSZG000003		Yes	SRR16288993	PRJNA648123	Control	German Giant Spitz
GSZG000004		Yes	SRR16288992	PRJNA648123	Control	German Giant Spitz
GSZG000005		Yes	SRR16288991	PRJNA648123	Control	German Giant Spitz
GSZG000006		Yes	SRR16288989	PRJNA648123	Control	German Giant Spitz
GHND000001		Yes	SRR15734700	PRJNA648123	Control	German Hound
GHND000002		Yes	SRR15734699	PRJNA648123	Control	German Hound
GHND000003		Yes	SRR15734697	PRJNA648123	Control	German Hound
GHND000004		Yes	SRR15734696	PRJNA648123	Control	German Hound
GHND000005		Yes	SRR15734695	PRJNA648123	Control	German Hound
GHND000006		Yes	SRR15734694	PRJNA648123	Control	German Hound
GHUT000001		Yes	SRR15734664	PRJNA648123	Control	German Hunting Terrier
GHUT000002		Yes	SRR15734663	PRJNA648123	Control	German Hunting Terrier
GHUT000003		Yes	SRR16048593	PRJNA648123	Control	German Hunting Terrier
GHUT000004		Yes	SRR16048591	PRJNA648123	Control	German Hunting Terrier
GHUT000005		Yes	SRR14750312	PRJNA648123	Control	German Hunting Terrier
GHUT000006		Yes	SRR14750313	PRJNA648123	Control	German Hunting Terrier
GPIN000001		Yes	SRR15734884	PRJNA648123	Control	German Pinscher
GPIN000002		Yes	SRR15734883	PRJNA648123	Control	German Pinscher
GPIN000003		Yes	SRR16048587	PRJNA648123	Control	German Pinscher
GPIN000004		Yes	SRR16048586	PRJNA648123	Control	German Pinscher
PI153A1	Yes	Yes	SRR22520745	PRJNA907518	Control	German Pinscher
GRSD000002		Yes	SRR12330319	PRJNA648123	Control	German Shepherd Dog
GRSD000003		Yes	SRR12330318	PRJNA648123	Control	German Shepherd Dog
BEAU000005		Yes	SRR14750387	PRJNA648123	Control	Mixed Breed
BEAU000007		Yes	SRR14750509	PRJNA648123	Control	Mixed Breed
GSHP000001		Yes	SRR12330317	PRJNA648123	Control	German Shorthaired Pointer
GSHP000002		Yes	SRR12330316	PRJNA648123	Control	German Shorthaired Pointer
GSHP000003		Yes	SRR14750445	PRJNA648123	Control	German Shorthaired Pointer
GSHP000004		Yes	SRR14750447	PRJNA648123	Control	German Shorthaired Pointer
GMSP000001		Yes	SRR15734882	PRJNA648123	Control	German Spaniel
GMSP000002		Yes	SRR15734881	PRJNA648123	Control	German Spaniel
GMSP000003		Yes	SRR15734880	PRJNA648123	Control	German Spaniel
GMSP000004		Yes	SRR15734879	PRJNA648123	Control	German Spaniel
GMSP000005		Yes	SRR16048590	PRJNA648123	Control	German Spaniel
GMSP000006		Yes	SRR16048589	PRJNA648123	Control	German Spaniel
GSPZ000001		Yes	SRR15734730	PRJNA648123	Control	German Spitz
GSPZ000002		Yes	SRR15734729	PRJNA648123	Control	German Spitz
GSPZ000003		Yes	SRR15734735	PRJNA648123	Control	German Spitz
GSPZ000004		Yes	SRR15734734	PRJNA648123	Control	German Spitz
GSPZ000005		Yes	SRR15734733	PRJNA648123	Control	German Spitz
GSPZ000006		Yes	SRR15734732	PRJNA648123	Control	German Spitz
GSPK000001		Yes	SRR15734655	PRJNA648123	Control	German Spitz Klein
GSPK000002		Yes	SRR15734654	PRJNA648123	Control	German Spitz Klein
GSPK000003		Yes	SRR15734653	PRJNA648123	Control	German Spitz Klein
GSPK000004		Yes	SRR16048580	PRJNA648123	Control	German Spitz Klein
GSPK000005		Yes	SRR16048579	PRJNA648123	Control	German Spitz Klein
GSPK000006		Yes	SRR16048578	PRJNA648123	Control	German Spitz Klein
GSPK000007		Yes	SRR16288981	PRJNA648123	Control	German Spitz Klein
GSPK000008		Yes	SRR16288980	PRJNA648123	Control	German Spitz Klein
GSPK000009		Yes	SRR16288978	PRJNA648123	Control	German Spitz Klein
GSPK000010		Yes	SRR16288977	PRJNA648123	Control	German Spitz Klein
GSPK000011		Yes	SRR16288976	PRJNA648123	Control	German Spitz Klein
GSZM000001		Yes	SRR15734871	PRJNA648123	Control	German Spitz Mittel
GSZM000002		Yes	SRR15734870	PRJNA648123	Control	German Spitz Mittel
GSZM000003		Yes	SRR15734869	PRJNA648123	Control	German Spitz Mittel
GSZM000004		Yes	SRR15734867	PRJNA648123	Control	German Spitz Mittel
GSZM000005		Yes	SRR16048577	PRJNA648123	Control	German Spitz Mittel
GSZM000006		Yes	SRR16048576	PRJNA648123	Control	German Spitz Mittel
GSZM000007		Yes	SRR16288967	PRJNA648123	Control	German Spitz Mittel
GSZM000008		Yes	SRR16288966	PRJNA648123	Control	German Spitz Mittel
GSZM000009		Yes	SRR16288965	PRJNA648123	Control	German Spitz Mittel
GSZM000010		Yes	SRR16288964	PRJNA648123	Control	German Spitz Mittel
GSZM000011		Yes	SRR16288963	PRJNA648123	Control	German Spitz Mittel
GSZM000012		Yes	SRR16288969	PRJNA648123	Control	German Spitz Mittel
GWHP000001		Yes	SRR12330311	PRJNA648123	Control	German Wirehaired Pointer
GWHP000002		Yes	SRR12330310	PRJNA648123	Control	German Wirehaired Pointer
GWHP000003		Yes	SRR15734728	PRJNA648123	Control	German Wirehaired Pointer
GWHP000004		Yes	SRR15100254	PRJNA648123	Control	German Wirehaired Pointer
GWHP000005		Yes	SRR14750450	PRJNA648123	Control	German Wirehaired Pointer
GSNZ000001		Yes	SRR12330313	PRJNA648123	Control	Giant Schnauzer
GSNZ000002		Yes	SRR12330312	PRJNA648123	Control	Giant Schnauzer
GSNZ000003		Yes	SRR15734803	PRJNA648123	Control	Giant Schnauzer
GSNZ000004		Yes	SRR16048583	PRJNA648123	Control	Giant Schnauzer
GSNZ000005		Yes	SRR16048582	PRJNA648123	Control	Giant Schnauzer
GSNZ000006		Yes	SRR14750449	PRJNA648123	Control	Giant Schnauzer
GLEN000001		Yes	SRR12330328	PRJNA648123	Control	Glen of Imaal Terrier
GLEN000002		Yes	SRR12330327	PRJNA648123	Control	Glen of Imaal Terrier
GLEN000003		Yes	SRR12330326	PRJNA648123	Control	Glen of Imaal Terrier
GLEN000004		Yes	SRR12330324	PRJNA648123	Control	Glen of Imaal Terrier
GLEN000005		Yes	SRR12330323	PRJNA648123	Control	Glen of Imaal Terrier
GLEN000006		Yes	SRR12330322	PRJNA648123	Control	Glen of Imaal Terrier
GOLD000001		Yes	SRR12330321	PRJNA648123	Control	Golden Retriever
GOLD000002		Yes	SRR16289000	PRJNA648123	Control	Golden Retriever
GOLD000003		Yes	SRR16288999	PRJNA648123	Control	Golden Retriever
GOLD000004		Yes	SRR16288998	PRJNA648123	Control	Golden Retriever
GOLD000005		Yes	SRR16288997	PRJNA648123	Control	Golden Retriever
GOLD000007		Yes	SRR16288996	PRJNA648123	Control	Golden Retriever
GORD000002		Yes	SRR16048588	PRJNA648123	Control	Gordon Setter
GTLH000001		Yes	SRR16048575	PRJNA648123	Control	Gotland Hound
GBGV000001		Yes	SRR12330331	PRJNA648123	Control	Grand Basset Griffon Vendeen
GBGV000002		Yes	SRR12330330	PRJNA648123	Control	Grand Basset Griffon Vendeen
GBGV000003		Yes	SRR12330329	PRJNA648123	Control	Grand Basset Griffon Vendeen
GBGV000004		Yes	SRR15734742	PRJNA648123	Control	Grand Basset Griffon Vendeen
GBGV000005		Yes	SRR15100201	PRJNA648123	Control	Grand Basset Griffon Vendeen
GBGA000001		Yes	SRR14750311	PRJNA648123	Control	Grand Bleu de Gascogne
GGVE000001		Yes	SRR16048595	PRJNA648123	Control	Grand Griffon Vendeen
GGVE000002		Yes	SRR16048594	PRJNA648123	Control	Grand Griffon Vendeen
GAFT000001		Yes	SRR14750296	PRJNA648123	Control	Great Anglo-French Tricolour Hound
GAFT000002		Yes	SRR14750297	PRJNA648123	Control	Great Anglo-French Tricolour Hound
GAFT000003		Yes	SRR14750298	PRJNA648123	Control	Great Anglo-French Tricolour Hound
GAFT000004		Yes	SRR14750299	PRJNA648123	Control	Great Anglo-French Tricolour Hound
GAFT000005		Yes	SRR14750300	PRJNA648123	Control	Great Anglo-French Tricolour Hound
GAFT000006		Yes	SRR14750301	PRJNA648123	Control	Great Anglo-French Tricolour Hound
GAWO000001		Yes	SRR14750305	PRJNA648123	Control	Great Anglo-French White and Orange Hound
GAWO000002		Yes	SRR14750306	PRJNA648123	Control	Great Anglo-French White and Orange Hound
GAWO000003		Yes	SRR14750307	PRJNA648123	Control	Great Anglo-French White and Orange Hound
GAWO000004		Yes	SRR14750308	PRJNA648123	Control	Great Anglo-French White and Orange Hound
GAWO000005		Yes	SRR14750309	PRJNA648123	Control	Great Anglo-French White and Orange Hound
GAWO000006		Yes	SRR14750310	PRJNA648123	Control	Great Anglo-French White and Orange Hound
TD300A1	Yes	Yes	SRR11671234	PRJNA630029	Control	Great Dane
TD303A1	Yes	Yes	SRR11671233	PRJNA630029	Control	Great Dane
TD338A1	Yes	Yes	SRR11671232	PRJNA630029	Control	Great Dane
TD341A1	Yes	Yes	SRR11671231	PRJNA630029	Control	Great Dane
TD365A1	Yes	Yes	SRR11671229	PRJNA630029	Control	Great Dane
TD406A1	Yes	Yes	SRR11671228	PRJNA630029	Control	Great Dane
GPYR000001		Yes	SRR15734836	PRJNA648123	Control	Great Pyrenees
GPYR000002		Yes	SRR15734834	PRJNA648123	Control	Great Pyrenees
GPYR000003		Yes	SRR16048585	PRJNA648123	Control	Great Pyrenees
GPYR000004		Yes	SRR16048584	PRJNA648123	Control	Great Pyrenees
GPYR000005		Yes	SRR14750314	PRJNA648123	Control	Great Pyrenees
GPYR000006		Yes	SRR14750316	PRJNA648123	Control	Great Pyrenees
PYSH000002		Yes	SRR15734677	PRJNA648123	Control	Great Pyrenees
GSMD000001		Yes	SRR12330315	PRJNA648123	Control	Greater Swiss Mountain Dog
GSMD000002		Yes	SRR15734792	PRJNA648123	Control	Greater Swiss Mountain Dog
GSMD000003		Yes	SRR15734791	PRJNA648123	Control	Greater Swiss Mountain Dog
GSMD000004		Yes	SRR14750448	PRJNA648123	Control	Greater Swiss Mountain Dog
GSMD000005		Yes	SRR16288955	PRJNA648123	Control	Greater Swiss Mountain Dog
GSMD000006		Yes	SRR16288954	PRJNA648123	Control	Greater Swiss Mountain Dog
GSMD000007		Yes	SRR16288953	PRJNA648123	Control	Greater Swiss Mountain Dog
GSMD000008		Yes	SRR16288952	PRJNA648123	Control	Greater Swiss Mountain Dog
GSMD000009		Yes	SRR16288951	PRJNA648123	Control	Greater Swiss Mountain Dog
GSMD000010		Yes	SRR16288950	PRJNA648123	Control	Greater Swiss Mountain Dog
CLUPGR000001		Yes	SRR13376369	PRJNA648123	Control	Wolf
CLUPGR000002		Yes	SRR13376368	PRJNA648123	Control	Wolf
CLUPGR000003		Yes	SRR13376367	PRJNA648123	Control	Wolf
CLUPGR000004		Yes	SRR13376366	PRJNA648123	Control	Wolf
CLUPGR000005		Yes	SRR13376365	PRJNA648123	Control	Wolf
CLUPGR000006		Yes	SRR13376364	PRJNA648123	Control	Wolf
CLUPGR000007		Yes	SRR13376363	PRJNA648123	Control	Wolf
CLUPGR000008		Yes	SRR13376361	PRJNA648123	Control	Wolf
CLUPGR000009		Yes	SRR13376360	PRJNA648123	Control	Wolf
CLUPGR000010		Yes	SRR13376359	PRJNA648123	Control	Wolf
CLUPGR000011		Yes	SRR13376358	PRJNA648123	Control	Wolf
CLUPGR000012		Yes	SRR13376357	PRJNA648123	Control	Wolf
GREE000001		Yes	SRR15734740	PRJNA648123	Control	Greenland Dog
GREE000002		Yes	SRR15734739	PRJNA648123	Control	Greenland Dog
GREE000003		Yes	SRR15734738	PRJNA648123	Control	Greenland Dog
GFBR000001		Yes	SRR16048624	PRJNA648123	Control	Griffon Fauve de Bretagne
GRNI000001		Yes	SRR14750319	PRJNA648123	Control	Griffon Nivernais
GRNI000002		Yes	SRR14750320	PRJNA648123	Control	Griffon Nivernais
GRNI000003		Yes	SRR14750321	PRJNA648123	Control	Griffon Nivernais
GRNI000004		Yes	SRR14750322	PRJNA648123	Control	Griffon Nivernais
GRNI000005		Yes	SRR14750323	PRJNA648123	Control	Griffon Nivernais
GRNI000006		Yes	SRR14750324	PRJNA648123	Control	Griffon Nivernais
GRND000001		Yes	SRR15734650	PRJNA648123	Control	Belgian Shephed Dog
GRND000002		Yes	SRR14750317	PRJNA648123	Control	Belgian Shephed Dog
GRND000003		Yes	SRR14750318	PRJNA648123	Control	Belgian Shephed Dog
HAEL000001		Yes	SRR16048574	PRJNA648123	Control	Hallefors Elkhound
HTSV000001		Yes	SRR16048508	PRJNA648123	Control	Hamiltonstovare
HTSV000002		Yes	SRR16048507	PRJNA648123	Control	Hamiltonstovare
HTSV000003		Yes	SRR16048506	PRJNA648123	Control	Hamiltonstovare
HTSV000004		Yes	SRR16048505	PRJNA648123	Control	Hamiltonstovare
HTSV000005		Yes	SRR16048503	PRJNA648123	Control	Hamiltonstovare
HTSV000006		Yes	SRR16048502	PRJNA648123	Control	Hamiltonstovare
HTSV000007		Yes	SRR16048501	PRJNA648123	Control	Hamiltonstovare
HVSC000001		Yes	SRR15734725	PRJNA648123	Control	Hanoverian Scenthound
HARR000001		Yes	SRR14750451	PRJNA648123	Control	Harrier
HARR000002		Yes	SRR14750452	PRJNA648123	Control	Harrier
HARR000003		Yes	SRR14750453	PRJNA648123	Control	Harrier
HAVA000001		Yes	SRR15100192	PRJNA648123	Control	Havanese
HAVA000002		Yes	SRR15100191	PRJNA648123	Control	Havanese
HAVA000003		Yes	SRR15100190	PRJNA648123	Control	Havanese
CRTR000008		Yes	SRR13376356	PRJNA648123	Control	Hellenic Hound
CRTR000009		Yes	SRR13376355	PRJNA648123	Control	Hellenic Hound
CRTR000010		Yes	SRR13376354	PRJNA648123	Control	Hellenic Hound
CRTR000011		Yes	SRR13376353	PRJNA648123	Control	Hellenic Hound
CRTR000012		Yes	SRR13376352	PRJNA648123	Control	Hellenic Hound
HELH000001		Yes	SRR16048573	PRJNA648123	Control	Hellenic Hound
HOKK000001		Yes	SRR16048569	PRJNA648123	Control	Hokkaido
HOKK000002		Yes	SRR16048568	PRJNA648123	Control	Hokkaido
HOBO000001		Yes	SRR16048572	PRJNA648123	Control	Hortaya Borzaya
HOBO000002		Yes	SRR16048571	PRJNA648123	Control	Hortaya Borzaya
HOVA000001		Yes	SRR15734724	PRJNA648123	Control	Hovawart
HOVA000002		Yes	SRR15734723	PRJNA648123	Control	Hovawart
HOVA000003		Yes	SRR16048510	PRJNA648123	Control	Hovawart
HOVA000004		Yes	SRR14750454	PRJNA648123	Control	Hovawart
HSHP000001		Yes	SRR16048509	PRJNA648123	Control	Hungarian Short-haired Pointer
HWHP000001		Yes	SRR16048500	PRJNA648123	Control	Hungarian Wire-haired Pointer
IBIZ000001		Yes	SRR12330309	PRJNA648123	Control	Ibizan Hound
IBIZ000002		Yes	SRR12330308	PRJNA648123	Control	Ibizan Hound
IBIZ000003		Yes	SRR12330307	PRJNA648123	Control	Ibizan Hound
IBIZ000004		Yes	SRR12330306	PRJNA648123	Control	Ibizan Hound
IBIZ000005		Yes	SRR12330305	PRJNA648123	Control	Ibizan Hound
IBIZ000006		Yes	SRR12330304	PRJNA648123	Control	Ibizan Hound
IBIZ000007		Yes	SRR12330302	PRJNA648123	Control	Ibizan Hound
IBIZ000008		Yes	SRR16048499	PRJNA648123	Control	Ibizan Hound
IBIZ000009		Yes	SRR16048498	PRJNA648123	Control	Ibizan Hound
IBIZ000010		Yes	SRR16048497	PRJNA648123	Control	Ibizan Hound
IBIZ000011		Yes	SRR16048496	PRJNA648123	Control	Ibizan Hound
IBIZ000012		Yes	SRR16048495	PRJNA648123	Control	Ibizan Hound
IBIZ000013		Yes	SRR16048494	PRJNA648123	Control	Ibizan Hound
ICES000001		Yes	SRR12330301	PRJNA648123	Control	Icelandic Sheepdog
ICES000002		Yes	SRR12330300	PRJNA648123	Control	Icelandic Sheepdog
ICES000003		Yes	SRR12330299	PRJNA648123	Control	Icelandic Sheepdog
ICES000004		Yes	SRR16048492	PRJNA648123	Control	Icelandic Sheepdog
ICES000005		Yes	SRR16048491	PRJNA648123	Control	Icelandic Sheepdog
ICES000006		Yes	SRR16048490	PRJNA648123	Control	Icelandic Sheepdog
CLUPIR000001		Yes	SRR20326478	PRJNA648123	Control	Wolf
CLUPIR000002		Yes	SRR20326412	PRJNA648123	Control	Wolf
CLUPIR000003		Yes	SRR20326411	PRJNA648123	Control	Wolf
CLUPIR000004		Yes	SRR20326410	PRJNA648123	Control	Wolf
CLUPIR000005		Yes	SRR20326409	PRJNA648123	Control	Wolf
CLUPIR000006		Yes	SRR20326408	PRJNA648123	Control	Wolf
VILLIR000001		Yes	SRR20326652	PRJNA648123	Control	Village Dog (Iran)
VILLIR000002		Yes	SRR20326650	PRJNA648123	Control	Village Dog (Iran)
VILLIR000003		Yes	SRR20326649	PRJNA648123	Control	Village Dog (Iran)
VILLIR000004		Yes	SRR20326648	PRJNA648123	Control	Village Dog (Iran)
VILLIR000005		Yes	SRR20326647	PRJNA648123	Control	Village Dog (Iran)
VILLIR000006		Yes	SRR20326646	PRJNA648123	Control	Village Dog (Iran)
VILLIR000007		Yes	SRR20326645	PRJNA648123	Control	Village Dog (Iran)
VILLIR000008		Yes	SRR20326644	PRJNA648123	Control	Village Dog (Iran)
VILLIR000009		Yes	SRR20326643	PRJNA648123	Control	Village Dog (Iran)
VILLIR000011		Yes	SRR20326416	PRJNA648123	Control	Village Dog (Iran)
VILLIR000012		Yes	SRR20326415	PRJNA648123	Control	Village Dog (Iran)
VILLIR000013		Yes	SRR20326414	PRJNA648123	Control	Village Dog (Iran)
VILLIR000014		Yes	SRR20326413	PRJNA648123	Control	Village Dog (Iran)
VILLIR000015		Yes	SRR20326540	PRJNA648123	Control	Village Dog (Iran)
VILLIR000016		Yes	SRR20326538	PRJNA648123	Control	Village Dog (Iran)
VILLIR000017		Yes	SRR20326642	PRJNA648123	Control	Village Dog (Iran)
VILLIR000018		Yes	SRR20326641	PRJNA648123	Control	Village Dog (Iran)
VILLIR000019		Yes	SRR20326639	PRJNA648123	Control	Village Dog (Iran)
VILLIR000020		Yes	SRR20326638	PRJNA648123	Control	Village Dog (Iran)
VILLIR000021		Yes	SRR20326316	PRJNA648123	Control	Village Dog (Iran)
VILLIR000022		Yes	SRR20326315	PRJNA648123	Control	Village Dog (Iran)
VILLIR000023		Yes	SRR20326314	PRJNA648123	Control	Village Dog (Iran)
VILLIR000025		Yes	SRR20326312	PRJNA648123	Control	Village Dog (Iran)
VILLIR000026		Yes	SRR20326311	PRJNA648123	Control	Village Dog (Iran)
VILLIR000028		Yes	SRR20326309	PRJNA648123	Control	Village Dog (Iran)
VILLIR000029		Yes	SRR20326307	PRJNA648123	Control	Village Dog (Iran)
VILLIR000030		Yes	SRR20326306	PRJNA648123	Control	Village Dog (Iran)
RWSE000001		Yes	SRR12330209	PRJNA648123	Control	Irish Red and White Setter
IRSE000002		Yes	SRR15734722	PRJNA648123	Control	Irish Setter
IRSE000003		Yes	SRR16048488	PRJNA648123	Control	Irish Setter
IRSE000004		Yes	SRR14750455	PRJNA648123	Control	Irish Setter
VT099	Yes	Yes	SRR6347734	PRJNA648123	Control	Irish Soft Coated Wheaten Terrier
IRIT000002		Yes	SRR15734721	PRJNA648123	Control	Irish Terrier
IRIT000003		Yes	SRR16048489	PRJNA648123	Control	Irish Terrier
IWSP000001		Yes	SRR12330296	PRJNA648123	Control	Irish Water Spaniel
IWSP000002		Yes	SRR12330295	PRJNA648123	Control	Irish Water Spaniel
IWSP000003		Yes	SRR12330294	PRJNA648123	Control	Irish Water Spaniel
IWSP000004		Yes	SRR16048487	PRJNA648123	Control	Irish Water Spaniel
AKIN000001		Yes	SRR15734646	PRJNA648123	Control	Japanese Akita
AKIN000002		Yes	SRR15734868	PRJNA648123	Control	Japanese Akita
CHIN000001		Yes	SRR12330027	PRJNA648123	Control	Japanese Chin
CHIN000003		Yes	SRR12330025	PRJNA648123	Control	Japanese Chin
CHIN000004		Yes	SRR12330024	PRJNA648123	Control	Japanese Chin
CHIN000005		Yes	SRR16048869	PRJNA648123	Control	Japanese Chin
CHIN000006		Yes	SRR16048867	PRJNA648123	Control	Japanese Chin
CHIN000007		Yes	SRR16048866	PRJNA648123	Control	Japanese Chin
JSPZ000001		Yes	SRR15734719	PRJNA648123	Control	Japanese Spitz
JSPZ000002		Yes	SRR15734718	PRJNA648123	Control	Japanese Spitz
JSPZ000003		Yes	SRR15734717	PRJNA648123	Control	Japanese Spitz
JSPZ000004		Yes	SRR16048486	PRJNA648123	Control	Japanese Spitz
JSPZ000005		Yes	SRR16048485	PRJNA648123	Control	Japanese Spitz
JSPZ000006		Yes	SRR16048484	PRJNA648123	Control	Japanese Spitz
JSPZ000007		Yes	SRR16288988	PRJNA648123	Control	Japanese Spitz
JSPZ000008		Yes	SRR16288987	PRJNA648123	Control	Japanese Spitz
JSPZ000009		Yes	SRR16288986	PRJNA648123	Control	Japanese Spitz
JSPZ000010		Yes	SRR16288985	PRJNA648123	Control	Japanese Spitz
JSPZ000011		Yes	SRR16288984	PRJNA648123	Control	Japanese Spitz
JSPZ000012		Yes	SRR16288983	PRJNA648123	Control	Japanese Spitz
KAIK000001		Yes	SRR16048483	PRJNA648123	Control	Kai Ken
KAIK000002		Yes	SRR16048481	PRJNA648123	Control	Kai Ken
KAIK000003		Yes	SRR16048480	PRJNA648123	Control	Kai Ken
KAIK000004		Yes	SRR16048479	PRJNA648123	Control	Kai Ken
KAIK000005		Yes	SRR16048478	PRJNA648123	Control	Kai Ken
KANG000002		Yes	SRR20326615	PRJNA648123	Control	Kangal
KANG000003		Yes	SRR20326614	PRJNA648123	Control	Kangal
KKK439A1	Yes	Yes	SRR7062490	PRJNA648123	Control	Karelian Bear Dog
KARS000002		Yes	SRR20326612	PRJNA648123	Control	Kars
KARS000003		Yes	SRR20326611	PRJNA648123	Control	Kars
KARS000004		Yes	SRR20326610	PRJNA648123	Control	Kars
KARS000005		Yes	SRR20326609	PRJNA648123	Control	Kars
KARS000006		Yes	SRR20326608	PRJNA648123	Control	Kars
CLUPKZ000002		Yes	SRR20326405	PRJNA648123	Control	Wolf
KEES000002		Yes	SRR12330107	PRJNA648123	Control	Keeshond
KEES000003		Yes	SRR15734745	PRJNA648123	Control	Keeshond
KEES000004		Yes	SRR15734744	PRJNA648123	Control	Keeshond
KEES000005		Yes	SRR16048477	PRJNA648123	Control	Keeshond
KEES000006		Yes	SRR16048476	PRJNA648123	Control	Keeshond
KEES000007		Yes	SRR16288934	PRJNA648123	Control	Keeshond
KEES000008		Yes	SRR16288933	PRJNA648123	Control	Keeshond
KEES000009		Yes	SRR16288932	PRJNA648123	Control	Keeshond
KEES000010		Yes	SRR16288931	PRJNA648123	Control	Keeshond
KEES000011		Yes	SRR16288930	PRJNA648123	Control	Keeshond
KEES000012		Yes	SRR16288929	PRJNA648123	Control	Keeshond
VILLKE000001		Yes	SRR20326305	PRJNA648123	Control	Village Dog (Kenya)
VILLKE000002		Yes	SRR20326304	PRJNA648123	Control	Village Dog (Kenya)
VILLKE000003		Yes	SRR20326303	PRJNA648123	Control	Village Dog (Kenya)
VILLKE000004		Yes	SRR20326302	PRJNA648123	Control	Village Dog (Kenya)
VILLKE000005		Yes	SRR20326301	PRJNA648123	Control	Village Dog (Kenya)
VILLKE000006		Yes	SRR20326300	PRJNA648123	Control	Village Dog (Kenya)
VILLKE000007		Yes	SRR20326299	PRJNA648123	Control	Village Dog (Kenya)
VILLKE000008		Yes	SRR20326298	PRJNA648123	Control	Village Dog (Kenya)
VILLKE000009		Yes	SRR20326296	PRJNA648123	Control	Village Dog (Kenya)
VILLKE000010		Yes	SRR20326295	PRJNA648123	Control	Village Dog (Kenya)
VILLKE000011		Yes	SRR20326294	PRJNA648123	Control	Village Dog (Kenya)
VILLKE000012		Yes	SRR20326293	PRJNA648123	Control	Village Dog (Kenya)
VILLKE000013		Yes	SRR20326292	PRJNA648123	Control	Village Dog (Kenya)
VILLKE000014		Yes	SRR20326291	PRJNA648123	Control	Village Dog (Kenya)
VILLKE000015		Yes	SRR20326290	PRJNA648123	Control	Village Dog (Kenya)
VILLKE000016		Yes	SRR20326289	PRJNA648123	Control	Village Dog (Kenya)
VILLKE000017		Yes	SRR20326288	PRJNA648123	Control	Village Dog (Kenya)
VILLKE000019		Yes	SRR20326285	PRJNA648123	Control	Village Dog (Kenya)
KERY000001		Yes	SRR15734662	PRJNA648123	Control	Kerry Blue Terrier
KERY000002		Yes	SRR16048475	PRJNA648123	Control	Kerry Blue Terrier
KINT000001		Yes	SRR13376350	PRJNA648123	Control	Kintamani
KISH000001		Yes	SRR16048474	PRJNA648123	Control	Kishu
KISH000002		Yes	SRR16048473	PRJNA648123	Control	Kishu
KISH000003		Yes	SRR16048472	PRJNA648123	Control	Kishu
KROM000001		Yes	SRR15734661	PRJNA648123	Control	Kromfohrlander
KROM000002		Yes	SRR15734660	PRJNA648123	Control	Kromfohrlander
KROM000003		Yes	SRR15734659	PRJNA648123	Control	Kromfohrlander
KROM000004		Yes	SRR16048465	PRJNA648123	Control	Kromfohrlander
KROM000005		Yes	SRR16048464	PRJNA648123	Control	Kromfohrlander
KROM000006		Yes	SRR16048463	PRJNA648123	Control	Kromfohrlander
KROM000007		Yes	SRR16048462	PRJNA648123	Control	Kromfohrlander
KUVZ000001		Yes	SRR12330106	PRJNA648123	Control	Kuvasz
KUVZ000003		Yes	SRR12330103	PRJNA648123	Control	Kuvasz
KUVZ000004		Yes	SRR16048461	PRJNA648123	Control	Kuvasz
KUVZ000005		Yes	SRR16048458	PRJNA648123	Control	Kuvasz
KUVZ000006		Yes	SRR16048457	PRJNA648123	Control	Kuvasz
KUVZ000007		Yes	SRR16048456	PRJNA648123	Control	Kuvasz
KUVZ000008		Yes	SRR17176028	PRJNA648123	Control	Kuvasz
CLUPKG000001		Yes	SRR20326406	PRJNA648123	Control	Wolf
LABN000001		Yes	SRR14750459	PRJNA648123	Control	Labernese
LABN000002		Yes	SRR14750460	PRJNA648123	Control	Labernese
LABR000001		Yes	SRR16288975	PRJNA648123	Control	Labrador Retriever
LABR000002		Yes	SRR16288974	PRJNA648123	Control	Labrador Retriever
LABR000003		Yes	SRR16288973	PRJNA648123	Control	Labrador Retriever
LABR000004		Yes	SRR16288972	PRJNA648123	Control	Labrador Retriever
LABR000005		Yes	SRR16288971	PRJNA648123	Control	Labrador Retriever
LABR000006		Yes	SRR16288970	PRJNA648123	Control	Labrador Retriever
LB983A1	Yes	Yes	SRR6976818	PRJNA648123	Control	Labrador Retriever
LAGO000001		Yes	SRR12330288	PRJNA648123	Control	Lagotto Romagnolo
LAGO000002		Yes	SRR12330287	PRJNA648123	Control	Lagotto Romagnolo
LAGO000004		Yes	SRR12330285	PRJNA648123	Control	Lagotto Romagnolo
LAKE000001		Yes	SRR16048848	PRJNA648123	Control	Lakeland Terrier
LAKE000002		Yes	SRR16048846	PRJNA648123	Control	Lakeland Terrier
LAKE000003		Yes	SRR16048845	PRJNA648123	Control	Lakeland Terrier
LAKE000004		Yes	SRR16048844	PRJNA648123	Control	Lakeland Terrier
LAKE000005		Yes	SRR16048843	PRJNA648123	Control	Lakeland Terrier
LAKE000006		Yes	SRR16048842	PRJNA648123	Control	Lakeland Terrier
LANC000001		Yes	SRR12330102	PRJNA648123	Control	Lancashire Heeler
LANC000002		Yes	SRR12330101	PRJNA648123	Control	Lancashire Heeler
LANC000003		Yes	SRR12330100	PRJNA648123	Control	Lancashire Heeler
LANC000004		Yes	SRR16048841	PRJNA648123	Control	Lancashire Heeler
LANC000005		Yes	SRR16048839	PRJNA648123	Control	Lancashire Heeler
LANC000006		Yes	SRR16048838	PRJNA648123	Control	Lancashire Heeler
LDSR000001		Yes	SRR15734652	PRJNA648123	Control	Landseer
LDSR000002		Yes	SRR15734651	PRJNA648123	Control	Landseer
LDSR000003		Yes	SRR16048837	PRJNA648123	Control	Landseer
LDSR000004		Yes	SRR14750461	PRJNA648123	Control	Landseer
LMUN000001		Yes	SRR15734736	PRJNA648123	Control	Large Munsterlander
LEON000001		Yes	SRR12330284	PRJNA648123	Control	Leonberger
LEON000003		Yes	SRR20326571	PRJNA648123	Control	Leonberger
LEON000004		Yes	SRR20326559	PRJNA648123	Control	Leonberger
LEON000007		Yes	SRR16048836	PRJNA648123	Control	Leonberger
LEON000008		Yes	SRR16048835	PRJNA648123	Control	Leonberger
LEON000009		Yes	SRR16048834	PRJNA648123	Control	Leonberger
LEON000010		Yes	SRR16048833	PRJNA648123	Control	Leonberger
LEON000011		Yes	SRR14750462	PRJNA648123	Control	Leonberger
LEON000012		Yes	SRR14750463	PRJNA648123	Control	Leonberger
LEON000013		Yes	SRR15734715	PRJNA648123	Control	Leonberger
LEON000014		Yes	SRR15734714	PRJNA648123	Control	Leonberger
LHSA000001		Yes	SRR12330273	PRJNA648123	Control	Lhasa Apso
LHSA000002		Yes	SRR12330272	PRJNA648123	Control	Lhasa Apso
LHSA000003		Yes	SRR12330271	PRJNA648123	Control	Lhasa Apso
LHSA000004		Yes	SRR16048832	PRJNA648123	Control	Lhasa Apso
LHSA000005		Yes	SRR16048831	PRJNA648123	Control	Lhasa Apso
LHSA000006		Yes	SRR16048830	PRJNA648123	Control	Lhasa Apso
LHSA000007		Yes	SRR16048828	PRJNA648123	Control	Lhasa Apso
LHSA000008		Yes	SRR16048827	PRJNA648123	Control	Lhasa Apso
VILLLR000001		Yes	SRR20326605	PRJNA648123	Control	Village Dog (Liberia)
VILLLR000002		Yes	SRR20326604	PRJNA648123	Control	Village Dog (Liberia)
VILLLR000003		Yes	SRR20326603	PRJNA648123	Control	Village Dog (Liberia)
VILLLR000004		Yes	SRR20326602	PRJNA648123	Control	Village Dog (Liberia)
VILLLR000005		Yes	SRR20326601	PRJNA648123	Control	Village Dog (Liberia)
VILLLR000006		Yes	SRR20326600	PRJNA648123	Control	Village Dog (Liberia)
VILLLR000007		Yes	SRR20326599	PRJNA648123	Control	Village Dog (Liberia)
VILLLR000008		Yes	SRR20326597	PRJNA648123	Control	Village Dog (Liberia)
VILLLR000009		Yes	SRR20326596	PRJNA648123	Control	Village Dog (Liberia)
VILLLR000010		Yes	SRR20326595	PRJNA648123	Control	Village Dog (Liberia)
VILLLR000011		Yes	SRR20326594	PRJNA648123	Control	Village Dog (Liberia)
VILLLR000012		Yes	SRR20326593	PRJNA648123	Control	Village Dog (Liberia)
VILLLR000013		Yes	SRR20326592	PRJNA648123	Control	Village Dog (Liberia)
VILLLR000014		Yes	SRR20326591	PRJNA648123	Control	Village Dog (Liberia)
VILLLR000015		Yes	SRR20326590	PRJNA648123	Control	Village Dog (Liberia)
VILLLR000016		Yes	SRR20326589	PRJNA648123	Control	Village Dog (Liberia)
VILLLR000017		Yes	SRR20326588	PRJNA648123	Control	Village Dog (Liberia)
LOWC000001		Yes	SRR16048826	PRJNA648123	Control	Lowchen
LOWC000002		Yes	SRR16048825	PRJNA648123	Control	Lowchen
LOWC000003		Yes	SRR16048824	PRJNA648123	Control	Lowchen
LOWC000004		Yes	SRR16048823	PRJNA648123	Control	Lowchen
MAAG000001		Yes	SRR16048822	PRJNA648123	Control	Magyar Agar
MAAG000002		Yes	SRR16048821	PRJNA648123	Control	Magyar Agar
MAAG000003		Yes	SRR16048820	PRJNA648123	Control	Magyar Agar
MAAG000004		Yes	SRR16048797	PRJNA648123	Control	Magyar Agar
MAAG000005		Yes	SRR16048794	PRJNA648123	Control	Magyar Agar
MAAG000006		Yes	SRR16048793	PRJNA648123	Control	Magyar Agar
MJMA000001		Yes	SRR16048782	PRJNA648123	Control	Majorca Mastiff
MJMA000002		Yes	SRR16048781	PRJNA648123	Control	Majorca Mastiff
MJMA000003		Yes	SRR16048780	PRJNA648123	Control	Majorca Mastiff
MALT000001		Yes	SRR12330270	PRJNA648123	Control	Maltese
MALT000002		Yes	SRR15734693	PRJNA648123	Control	Maltese
MALT000003		Yes	SRR15734692	PRJNA648123	Control	Maltese
MALT000004		Yes	SRR16048792	PRJNA648123	Control	Maltese
MANT000001		Yes	SRR12330268	PRJNA648123	Control	Manchester Terrier (Standard)
MANT000002		Yes	SRR12330267	PRJNA648123	Control	Manchester Terrier (Standard)
MANT000003		Yes	SRR12330266	PRJNA648123	Control	Manchester Terrier (Standard)
MANT000004		Yes	SRR12330089	PRJNA648123	Control	Manchester Terrier (Standard)
MANT000005		Yes	SRR12330088	PRJNA648123	Control	Manchester Terrier (Standard)
MANT000006		Yes	SRR12330087	PRJNA648123	Control	Manchester Terrier (Standard)
MANT000007		Yes	SRR16048791	PRJNA648123	Control	Manchester Terrier (Standard)
MANT000008		Yes	SRR16048790	PRJNA648123	Control	Manchester Terrier (Standard)
MANT000009		Yes	SRR17179517	PRJNA648123	Control	Manchester Terrier (Standard)
MARM000001		Yes	SRR15734898	PRJNA648123	Control	Maremma Sheepdog
MARM000002		Yes	SRR15734873	PRJNA648123	Control	Maremma Sheepdog
MARM000003		Yes	SRR15734872	PRJNA648123	Control	Maremma Sheepdog
MARM000004		Yes	SRR16048789	PRJNA648123	Control	Maremma Sheepdog
MARM000005		Yes	SRR16048788	PRJNA648123	Control	Maremma Sheepdog
MARM000006		Yes	SRR16048787	PRJNA648123	Control	Maremma Sheepdog
MAST000001		Yes	SRR12330265	PRJNA648123	Control	Mastiff
MAST000002		Yes	SRR12330264	PRJNA648123	Control	Mastiff
MAST000003		Yes	SRR16048786	PRJNA648123	Control	Mastiff
MAST000004		Yes	SRR16048785	PRJNA648123	Control	Mastiff
MAST000005		Yes	SRR16048783	PRJNA648123	Control	Mastiff
MAST000006		Yes	SRR14750465	PRJNA648123	Control	Mastiff
VILLMX000002		Yes	SRR20326585	PRJNA648123	Control	Village Dog (Mexico)
VILLMX000003		Yes	SRR20326584	PRJNA648123	Control	Village Dog (Mexico)
VILLMX000004		Yes	SRR20326583	PRJNA648123	Control	Village Dog (Mexico)
MBLT000001		Yes	SRR12330263	PRJNA648123	Control	Miniature Bull Terrier
MBLT000002		Yes	SRR15734644	PRJNA648123	Control	Miniature Bull Terrier
MBLT000003		Yes	SRR15734643	PRJNA648123	Control	Miniature Bull Terrier
MBLT000004		Yes	SRR15734642	PRJNA648123	Control	Miniature Bull Terrier
MPIN000001		Yes	SRR12330257	PRJNA648123	Control	Miniature Pinscher
MPIN000002		Yes	SRR15734808	PRJNA648123	Control	Miniature Pinscher
MPIN000003		Yes	SRR15734807	PRJNA648123	Control	Miniature Pinscher
MPIN000004		Yes	SRR14750466	PRJNA648123	Control	Miniature Pinscher
MPOO000001		Yes	SRR15734827	PRJNA648123	Control	Miniature Poodle
KSN076A2	Yes	Yes	SRR7851421	PRJNA491400	Control	Miniature Schnauzer
KSN417A1	Yes	Yes	SRR7851418	PRJNA491400	Control	Miniature Schnauzer
KSN464A1	Yes	Yes	SRR7851420	PRJNA491400	Control	Miniature Schnauzer
KSN474A1	Yes	Yes	SRR7851422	PRJNA491400	Control	Miniature Schnauzer
KSN611A1	Yes	Yes	SRR11365411	PRJNA491400	Control	Miniature Schnauzer
KSN670A1	Yes	Yes	SRR7851419	PRJNA491400	Control	Miniature Schnauzer
MSNZ000001		Yes	SRR12330256	PRJNA648123	Control	Miniature Schnauzer
MSNZ000002		Yes	SRR15734716	PRJNA648123	Control	Miniature Schnauzer
MSNZ000003		Yes	SRR16048779	PRJNA648123	Control	Miniature Schnauzer
MSNZ000004		Yes	SRR14750471	PRJNA648123	Control	Miniature Schnauzer
MOBD000001		Yes	SRR20326548	PRJNA648123	Control	Mongolian Bankhar Dog
MOBD000004		Yes	SRR20326355	PRJNA648123	Control	Mongolian Bankhar Dog
MCUR000001		Yes	SRR12330262	PRJNA648123	Control	Mountain Cur
MCUR000004		Yes	SRR12330259	PRJNA648123	Control	Mountain Cur
MUDI000001		Yes	SRR12330255	PRJNA648123	Control	Mudi
MUDI000002		Yes	SRR12330254	PRJNA648123	Control	Mudi
MUDI000003		Yes	SRR15734866	PRJNA648123	Control	Mudi
MUDI000005		Yes	SRR16048778	PRJNA648123	Control	Mudi
MUDI000006		Yes	SRR16048777	PRJNA648123	Control	Mudi
VILLMM000004		Yes	SRR20326537	PRJNA648123	Control	Village Dog (Myanmar)
VILLMM000005		Yes	SRR20326536	PRJNA648123	Control	Village Dog (Myanmar)
NEAP000001		Yes	SRR12330252	PRJNA648123	Control	Neapolitan Mastiff
NEAP000002		Yes	SRR12330251	PRJNA648123	Control	Neapolitan Mastiff
NEAP000003		Yes	SRR16048771	PRJNA648123	Control	Neapolitan Mastiff
NEAP000004		Yes	SRR14750472	PRJNA648123	Control	Neapolitan Mastiff
NEAP000005		Yes	SRR14750473	PRJNA648123	Control	Neapolitan Mastiff
VILLNP000001		Yes	SRR20326535	PRJNA648123	Control	Village Dog (Nepal)
VILLNP000002		Yes	SRR20326534	PRJNA648123	Control	Village Dog (Nepal)
VILLNP000003		Yes	SRR20326533	PRJNA648123	Control	Village Dog (Nepal)
VILLNP000004		Yes	SRR20326532	PRJNA648123	Control	Village Dog (Nepal)
VILLNP000005		Yes	SRR20326531	PRJNA648123	Control	Village Dog (Nepal)
VILLNP000006		Yes	SRR20326530	PRJNA648123	Control	Village Dog (Nepal)
VILLNP000007		Yes	SRR20326529	PRJNA648123	Control	Village Dog (Nepal)
VILLNP000008		Yes	SRR20326527	PRJNA648123	Control	Village Dog (Nepal)
NEWF000001		Yes	SRR12330099	PRJNA648123	Control	Newfoundland
NEWF000002		Yes	SRR12330245	PRJNA648123	Control	Newfoundland
NEWF000003		Yes	SRR15734858	PRJNA648123	Control	Newfoundland
NEWF000004		Yes	SRR15734856	PRJNA648123	Control	Newfoundland
NEWF000005		Yes	SRR16048767	PRJNA648123	Control	Newfoundland
NEWF000006		Yes	SRR14750474	PRJNA648123	Control	Newfoundland
NORF000001		Yes	SRR12330241	PRJNA648123	Control	Norfolk Terrier
NORF000002		Yes	SRR12330240	PRJNA648123	Control	Norfolk Terrier
NORF000003		Yes	SRR15734855	PRJNA648123	Control	Norfolk Terrier
NORF000004		Yes	SRR15734854	PRJNA648123	Control	Norfolk Terrier
NORF000005		Yes	SRR15734853	PRJNA648123	Control	Norfolk Terrier
NORF000006		Yes	SRR16048758	PRJNA648123	Control	Norfolk Terrier
NORF000007		Yes	SRR16048757	PRJNA648123	Control	Norfolk Terrier
NORB000001		Yes	SRR16048764	PRJNA648123	Control	Norrbottenspitz
NORB000002		Yes	SRR16048763	PRJNA648123	Control	Norrbottenspitz
NORB000003		Yes	SRR16048761	PRJNA648123	Control	Norrbottenspitz
NORB000004		Yes	SRR16048760	PRJNA648123	Control	Norrbottenspitz
NORB000005		Yes	SRR16048759	PRJNA648123	Control	Norrbottenspitz
NBUH000001		Yes	SRR12330253	PRJNA648123	Control	Norwegian Buhund
NBUH000003		Yes	SRR16048776	PRJNA648123	Control	Norwegian Buhund
NBUH000004		Yes	SRR16048775	PRJNA648123	Control	Norwegian Buhund
NBUH000005		Yes	SRR16048774	PRJNA648123	Control	Norwegian Buhund
NBUH000006		Yes	SRR16048772	PRJNA648123	Control	Norwegian Buhund
NELK000001		Yes	SRR12330250	PRJNA648123	Control	Norwegian Elkhound
NELK000002		Yes	SRR12330249	PRJNA648123	Control	Norwegian Elkhound
NELK000003		Yes	SRR12330248	PRJNA648123	Control	Norwegian Elkhound
NELK000004		Yes	SRR12330246	PRJNA648123	Control	Norwegian Elkhound
NELK000005		Yes	SRR16048770	PRJNA648123	Control	Norwegian Elkhound
NELK000006		Yes	SRR16048769	PRJNA648123	Control	Norwegian Elkhound
NELK000007		Yes	SRR16048768	PRJNA648123	Control	Norwegian Elkhound
NLUN000001		Yes	SRR12330244	PRJNA648123	Control	Norwegian Lundehund
NLUN000002		Yes	SRR12330243	PRJNA648123	Control	Norwegian Lundehund
NLUN000003		Yes	SRR12330242	PRJNA648123	Control	Norwegian Lundehund
NLUN000004		Yes	SRR16048766	PRJNA648123	Control	Norwegian Lundehund
NLUN000005		Yes	SRR16048765	PRJNA648123	Control	Norwegian Lundehund
NOWT000001		Yes	SRR12330097	PRJNA648123	Control	Norwich Terrier
NOWT000002		Yes	SRR12330096	PRJNA648123	Control	Norwich Terrier
NOWT000003		Yes	SRR15734849	PRJNA648123	Control	Norwich Terrier
NOWT000004		Yes	SRR15734848	PRJNA648123	Control	Norwich Terrier
NOWT000005		Yes	SRR16048756	PRJNA648123	Control	Norwich Terrier
NOWT000006		Yes	SRR16048755	PRJNA648123	Control	Norwich Terrier
NSDT000001		Yes	SRR12330239	PRJNA648123	Control	Nova Scotia Duck Tolling Retriever
NSDT000002		Yes	SRR12330238	PRJNA648123	Control	Nova Scotia Duck Tolling Retriever
NSDT000003		Yes	SRR15734852	PRJNA648123	Control	Nova Scotia Duck Tolling Retriever
NSDT000004		Yes	SRR16048754	PRJNA648123	Control	Nova Scotia Duck Tolling Retriever
OLES000001		Yes	SRR12330237	PRJNA648123	Control	Old English Sheepdog
OLES000002		Yes	SRR12330235	PRJNA648123	Control	Old English Sheepdog
OLES000003		Yes	SRR12330234	PRJNA648123	Control	Old English Sheepdog
OLES000004		Yes	SRR15734840	PRJNA648123	Control	Old English Sheepdog
OLES000005		Yes	SRR15734839	PRJNA648123	Control	Old English Sheepdog
OLES000006		Yes	SRR16048749	PRJNA648123	Control	Old English Sheepdog
OLES000007		Yes	SRR14750475	PRJNA648123	Control	Old English Sheepdog
OLGS000001		Yes	SRR15734887	PRJNA648123	Control	Old German Shepherd
OLGS000002		Yes	SRR15734876	PRJNA648123	Control	Old German Shepherd
OLGS000003		Yes	SRR15734766	PRJNA648123	Control	Old German Shepherd
OLGS000004		Yes	SRR15734731	PRJNA648123	Control	Old German Shepherd
OLGS000005		Yes	SRR15734657	PRJNA648123	Control	Old German Shepherd
OLGS000006		Yes	SRR15734720	PRJNA648123	Control	Old German Shepherd
OEBD000001		Yes	SRR16048753	PRJNA648123	Control	Olde English Bulldogge
OEBD000002		Yes	SRR16048752	PRJNA648123	Control	Olde English Bulldogge
OEBD000003		Yes	SRR16048750	PRJNA648123	Control	Olde English Bulldogge
OTTR000001		Yes	SRR12330233	PRJNA648123	Control	Otterhound
OTTR000002		Yes	SRR12330232	PRJNA648123	Control	Otterhound
OTTR000003		Yes	SRR12330231	PRJNA648123	Control	Otterhound
OTTR000004		Yes	SRR16048748	PRJNA648123	Control	Otterhound
OTTR000005		Yes	SRR16048747	PRJNA648123	Control	Otterhound
OTTR000006		Yes	SRR16048746	PRJNA648123	Control	Otterhound
OTTR000007		Yes	SRR16048745	PRJNA648123	Control	Otterhound
PAM012A1	Yes	Yes	SRR18829225	PRJNA828420	Affected	Miniature Australian Shepherd
PAM013A1	Yes	Yes	SRR18829224	PRJNA828420	Affected	Miniature Australian Shepherd
PAPI000005		Yes	SRR16048744	PRJNA648123	Control	Continental toy Spaniel (Papillon)
PAPI000006		Yes	SRR16048743	PRJNA648123	Control	Continental toy Spaniel (Papillon)
PARS000001		Yes	SRR12330095	PRJNA648123	Control	Parson Russell Terrier
PARS000002		Yes	SRR15734815	PRJNA648123	Control	Parson Russell Terrier
PARS000003		Yes	SRR15734814	PRJNA648123	Control	Parson Russell Terrier
PARS000004		Yes	SRR16048742	PRJNA648123	Control	Parson Russell Terrier
PARS000005		Yes	SRR14750476	PRJNA648123	Control	Parson Russell Terrier
PRT220A1	Yes	Yes	SRR8380014	PRJNA512197	Control	Parson Russell Terrier
PRT317K1	Yes	Yes	SRR13182474	PRJNA682160	Control	Parson Russell Terrier
PRT322A1	Yes	Yes	SRR13192707	PRJNA682160	Control	Parson Russell Terrier
PATR000001		Yes	SRR15734813	PRJNA648123	Control	Patterdale Terrier
PATR000002		Yes	SRR16048731	PRJNA648123	Control	Patterdale Terrier
PATR000003		Yes	SRR16048730	PRJNA648123	Control	Patterdale Terrier
PATR000004		Yes	SRR16048729	PRJNA648123	Control	Patterdale Terrier
PEKE000001		Yes	SRR16048726	PRJNA648123	Control	Pekingese
PEKE000002		Yes	SRR16048724	PRJNA648123	Control	Pekingese
PEKE000003		Yes	SRR16048723	PRJNA648123	Control	Pekingese
PEMB000001		Yes	SRR14750333	PRJNA648123	Control	Pembroke Welsh Corgi
VILLPE000002		Yes	SRR13376373	PRJNA648123	Control	Village Dog (Peru)
VILLPE000003		Yes	SRR13376362	PRJNA648123	Control	Village Dog (Peru)
VILLPE000007		Yes	SRR13376339	PRJNA648123	Control	Village Dog (Peru)
VILLPE000008		Yes	SRR13376338	PRJNA648123	Control	Village Dog (Peru)
PERH000001		Yes	SRR15734831	PRJNA648123	Control	Peruvian Hairless Dog
PERH000002		Yes	SRR15734830	PRJNA648123	Control	Peruvian Hairless Dog
PERH000003		Yes	SRR15734829	PRJNA648123	Control	Peruvian Hairless Dog
PERH000004		Yes	SRR16048722	PRJNA648123	Control	Peruvian Hairless Dog
PERH000005		Yes	SRR16048721	PRJNA648123	Control	Peruvian Hairless Dog
PBGV000001		Yes	SRR12330228	PRJNA648123	Control	Petit Basset Griffon Vendeen
PBGV000002		Yes	SRR12330227	PRJNA648123	Control	Petit Basset Griffon Vendeen
PBGV000003		Yes	SRR12330226	PRJNA648123	Control	Petit Basset Griffon Vendeen
PBGV000004		Yes	SRR15100203	PRJNA648123	Control	Petit Basset Griffon Vendeen
PBGV000005		Yes	SRR15100202	PRJNA648123	Control	Petit Basset Griffon Vendeen
PBGV000006		Yes	SRR15100200	PRJNA648123	Control	Petit Basset Griffon Vendeen
PBGV000007		Yes	SRR15100199	PRJNA648123	Control	Petit Basset Griffon Vendeen
PBGV000008		Yes	SRR15100197	PRJNA648123	Control	Petit Basset Griffon Vendeen
PBGV000009		Yes	SRR12330086	PRJNA648123	Control	Petit Basset Griffon Vendeen
PBGV000010		Yes	SRR15734832	PRJNA648123	Control	Petit Basset Griffon Vendeen
PBGV000012		Yes	SRR14750332	PRJNA648123	Control	Petit Basset Griffon Vendeen
PBGA000001		Yes	SRR15734737	PRJNA648123	Control	Petit Bleu de Gascogne
PBGA000002		Yes	SRR14750328	PRJNA648123	Control	Petit Bleu de Gascogne
PBGA000003		Yes	SRR14750329	PRJNA648123	Control	Petit Bleu de Gascogne
PBGA000004		Yes	SRR14750330	PRJNA648123	Control	Petit Bleu de Gascogne
PBGR000001		Yes	SRR16048728	PRJNA648123	Control	Petit Brabancon Griffon
PBGR000002		Yes	SRR16048727	PRJNA648123	Control	Petit Brabancon Griffon
PHAL000001		Yes	SRR16048720	PRJNA648123	Control	Continental toy Spaniel (Phalene)
PHAL000002		Yes	SRR16048719	PRJNA648123	Control	Continental toy Spaniel (Phalene)
PHAL000003		Yes	SRR16048718	PRJNA648123	Control	Continental toy Spaniel (Phalene)
PHAL000004		Yes	SRR16048717	PRJNA648123	Control	Continental toy Spaniel (Phalene)
PHAL000005		Yes	SRR16048716	PRJNA648123	Control	Continental toy Spaniel (Phalene)
PHAR000001		Yes	SRR12330224	PRJNA648123	Control	Pharaoh Hound
PHAR000002		Yes	SRR12330223	PRJNA648123	Control	Pharaoh Hound
PHAR000003		Yes	SRR12330222	PRJNA648123	Control	Pharaoh Hound
PHAR000004		Yes	SRR15100226	PRJNA648123	Control	Pharaoh Hound
PHAR000005		Yes	SRR16048715	PRJNA648123	Control	Pharaoh Hound
PHAR000006		Yes	SRR16048712	PRJNA648123	Control	Pharaoh Hound
VILLPH000001		Yes	SRR20326502	PRJNA648123	Control	Village Dog (Philippines)
PISH000001		Yes	SRR14750334	PRJNA648123	Control	Picardy Shepherd
PISH000002		Yes	SRR14750335	PRJNA648123	Control	Picardy Shepherd
PISH000003		Yes	SRR14750336	PRJNA648123	Control	Picardy Shepherd
PISH000004		Yes	SRR14750337	PRJNA648123	Control	Picardy Shepherd
PISH000005		Yes	SRR14750339	PRJNA648123	Control	Picardy Shepherd
PISH000006		Yes	SRR14750340	PRJNA648123	Control	Picardy Shepherd
PISP000001		Yes	SRR14750341	PRJNA648123	Control	Picardy Spaniel
PISP000002		Yes	SRR14750342	PRJNA648123	Control	Picardy Spaniel
PISP000003		Yes	SRR14750343	PRJNA648123	Control	Picardy Spaniel
PISP000004		Yes	SRR14750344	PRJNA648123	Control	Picardy Spaniel
MPIN000005		Yes	SRR14750467	PRJNA648123	Control	Pinscher
MPIN000006		Yes	SRR14750469	PRJNA648123	Control	Pinscher
PITB000001		Yes	SRR16048711	PRJNA648123	Control	Pit Bull Terrier
PITB000002		Yes	SRR16048710	PRJNA648123	Control	Pit Bull Terrier
PLOT000001		Yes	SRR16048709	PRJNA648123	Control	Plott hound
POLG000001		Yes	SRR16048708	PRJNA648123	Control	Polish Greyhound
POLG000002		Yes	SRR16048707	PRJNA648123	Control	Polish Greyhound
POLG000003		Yes	SRR16048706	PRJNA648123	Control	Polish Greyhound
POLG000004		Yes	SRR16048705	PRJNA648123	Control	Polish Greyhound
POLG000005		Yes	SRR16048704	PRJNA648123	Control	Polish Greyhound
POLG000006		Yes	SRR16048703	PRJNA648123	Control	Polish Greyhound
POLG000007		Yes	SRR16048701	PRJNA648123	Control	Polish Greyhound
POLS000001		Yes	SRR15734826	PRJNA648123	Control	Polish Lowland Sheepdog
POLS000002		Yes	SRR15734817	PRJNA648123	Control	Polish Lowland Sheepdog
POLS000003		Yes	SRR14750345	PRJNA648123	Control	Polish Tatra Sheepdog
POLS000004		Yes	SRR14750346	PRJNA648123	Control	Polish Tatra Sheepdog
PTAS000001		Yes	SRR16048682	PRJNA648123	Control	Polish Tatra Sheepdog
PTAS000002		Yes	SRR16048681	PRJNA648123	Control	Polish Tatra Sheepdog
PTAS000003		Yes	SRR16048679	PRJNA648123	Control	Polish Tatra Sheepdog
PTAS000004		Yes	SRR14750347	PRJNA648123	Control	Polish Tatra Sheepdog
PTAS000005		Yes	SRR14750348	PRJNA648123	Control	Polish Tatra Sheepdog
PTAS000006		Yes	SRR14750351	PRJNA648123	Control	Polish Tatra Sheepdog
GSZG000007		Yes	SRR16288982	PRJNA648123	Control	Pomeranian
POMR000002		Yes	SRR16048700	PRJNA648123	Control	Pomeranian
POMR000003		Yes	SRR16288928	PRJNA648123	Control	Pomeranian
POMR000004		Yes	SRR16288927	PRJNA648123	Control	Pomeranian
POMR000005		Yes	SRR16288926	PRJNA648123	Control	Pomeranian
POMR000006		Yes	SRR16288925	PRJNA648123	Control	Pomeranian
POMR000007		Yes	SRR16289023	PRJNA648123	Control	Pomeranian
POMR000008		Yes	SRR16289022	PRJNA648123	Control	Pomeranian
PASP000001		Yes	SRR16048741	PRJNA648123	Control	Pont-Audemer spaniel
PASP000003		Yes	SRR16048734	PRJNA648123	Control	Pont-Audemer spaniel
PASP000004		Yes	SRR16048733	PRJNA648123	Control	Pont-Audemer spaniel
PASP000005		Yes	SRR16048732	PRJNA648123	Control	Pont-Audemer spaniel
PASP000006		Yes	SRR14750325	PRJNA648123	Control	Pont-Audemer spaniel
PASP000007		Yes	SRR14750326	PRJNA648123	Control	Pont-Audemer spaniel
POOD000001		Yes	SRR16048699	PRJNA648123	Control	Poodle
PORC000001		Yes	SRR16048697	PRJNA648123	Control	Porcelaine
CLUPPT000001		Yes	SRR13376349	PRJNA648123	Control	Wolf
CLUPPT000002		Yes	SRR13376348	PRJNA648123	Control	Wolf
PPOD000001		Yes	SRR16048692	PRJNA648123	Control	Portuguese Podengo
PPOD000002		Yes	SRR16048690	PRJNA648123	Control	Portuguese Podengo
PPOD000003		Yes	SRR16048689	PRJNA648123	Control	Portuguese Podengo
PPOD000004		Yes	SRR16048688	PRJNA648123	Control	Portuguese Podengo
PPOP000001		Yes	SRR12330221	PRJNA648123	Control	Portuguese Podengo Pequeno
PPOP000002		Yes	SRR12330220	PRJNA648123	Control	Portuguese Podengo Pequeno
POPT000001		Yes	SRR16048698	PRJNA648123	Control	Portuguese Pointer
POSD000001		Yes	SRR15734891	PRJNA648123	Control	Portuguese Sheepdog
POSD000002		Yes	SRR15734890	PRJNA648123	Control	Portuguese Sheepdog
POSD000003		Yes	SRR15734889	PRJNA648123	Control	Portuguese Sheepdog
POSD000004		Yes	SRR16048696	PRJNA648123	Control	Portuguese Sheepdog
POSD000005		Yes	SRR16048695	PRJNA648123	Control	Portuguese Sheepdog
POSD000006		Yes	SRR16048694	PRJNA648123	Control	Portuguese Sheepdog
PTWD000001		Yes	SRR12330219	PRJNA648123	Control	Portuguese Water Dog
PTWD000002		Yes	SRR12330218	PRJNA648123	Control	Portuguese Water Dog
PTWD000003		Yes	SRR12330217	PRJNA648123	Control	Portuguese Water Dog
PTWD000004		Yes	SRR15734811	PRJNA648123	Control	Portuguese Water Dog
PTWD000005		Yes	SRR15734810	PRJNA648123	Control	Portuguese Water Dog
PTWD000006		Yes	SRR15734809	PRJNA648123	Control	Portuguese Water Dog
PTWD000007		Yes	SRR16048678	PRJNA648123	Control	Portuguese Water Dog
PTWD000008		Yes	SRR16048677	PRJNA648123	Control	Portuguese Water Dog
POSH000001		Yes	SRR16048693	PRJNA648123	Control	Posavac Hound
PRKR000001		Yes	SRR16048687	PRJNA648123	Control	Prague Ratter
PRKR000002		Yes	SRR16048686	PRJNA648123	Control	Prague Ratter
PRKR000003		Yes	SRR16048685	PRJNA648123	Control	Prague Ratter
PRKR000004		Yes	SRR16048684	PRJNA648123	Control	Prague Ratter
PRKR000005		Yes	SRR16048683	PRJNA648123	Control	Prague Ratter
PUDL000001		Yes	SRR14750352	PRJNA648123	Control	Pudelpointer
PUDL000002		Yes	SRR14750353	PRJNA648123	Control	Pudelpointer
PUDL000003		Yes	SRR14750354	PRJNA648123	Control	Pudelpointer
PUGD000001		Yes	SRR16048676	PRJNA648123	Control	Pug
PULI000001		Yes	SRR15734812	PRJNA648123	Control	Puli
PULI000002		Yes	SRR16048675	PRJNA648123	Control	Puli
PULI000003		Yes	SRR16048674	PRJNA648123	Control	Puli
PULI000004		Yes	SRR16048673	PRJNA648123	Control	Puli
PULI000005		Yes	SRR16048672	PRJNA648123	Control	Puli
PULI000006		Yes	SRR16048671	PRJNA648123	Control	Puli
PUMI000001		Yes	SRR12330216	PRJNA648123	Control	Pumi
PUMI000002		Yes	SRR12330215	PRJNA648123	Control	Pumi
PUMI000003		Yes	SRR12330213	PRJNA648123	Control	Pumi
PUMI000004		Yes	SRR16048670	PRJNA648123	Control	Pumi
PUMI000005		Yes	SRR16048668	PRJNA648123	Control	Pumi
PUMI000006		Yes	SRR16048667	PRJNA648123	Control	Pumi
PYMF000001		Yes	SRR16048666	PRJNA648123	Control	Pyrenean Mastiff
PYMF000002		Yes	SRR16048665	PRJNA648123	Control	Pyrenean Mastiff
PYMF000003		Yes	SRR16048664	PRJNA648123	Control	Pyrenean Mastiff
PYMF000004		Yes	SRR16048663	PRJNA648123	Control	Pyrenean Mastiff
PYMF000005		Yes	SRR16048662	PRJNA648123	Control	Pyrenean Mastiff
PYMF000006		Yes	SRR16048661	PRJNA648123	Control	Pyrenean Mastiff
PYSH000001		Yes	SRR15734678	PRJNA648123	Control	Pyrenean Shepherd
PYSH000003		Yes	SRR16048660	PRJNA648123	Control	Pyrenean Shepherd
PYSH000004		Yes	SRR16048659	PRJNA648123	Control	Pyrenean Shepherd
PYSH000005		Yes	SRR14750356	PRJNA648123	Control	Pyrenean Shepherd
PYSH000006		Yes	SRR14750477	PRJNA648123	Control	Pyrenean Shepherd
PYSH000007		Yes	SRR14750478	PRJNA648123	Control	Pyrenean Shepherd
PYSH000008		Yes	SRR14750479	PRJNA648123	Control	Pyrenean Shepherd
PYSH000009		Yes	SRR14750480	PRJNA648123	Control	Pyrenean Shepherd
PYSH000010		Yes	SRR14750482	PRJNA648123	Control	Pyrenean Shepherd
PYSH000011		Yes	SRR14750483	PRJNA648123	Control	Pyrenean Shepherd
PYSH000012		Yes	SRR14750484	PRJNA648123	Control	Pyrenean Shepherd
RATT000001		Yes	SRR16048657	PRJNA648123	Control	Rat Terrier
RATT000002		Yes	SRR16048656	PRJNA648123	Control	Rat Terrier
RABA000002		Yes	SRR15100224	PRJNA648123	Control	Ratonero Bodeguero Andaluz
REDB000001		Yes	SRR20326461	PRJNA648123	Control	Redbone Coonhound
REDB000002		Yes	SRR20326450	PRJNA648123	Control	Redbone Coonhound
REDB000003		Yes	SRR20326343	PRJNA648123	Control	Redbone Coonhound
RHK081A1	Yes	Yes	SRR5117440	PRJNA648123	Control	Rhodesian Ridgeback
RHK082A1	Yes	Yes	SRR5117439	PRJNA648123	Control	Rhodesian Ridgeback
RHOD000001		Yes	SRR12330212	PRJNA648123	Control	Rhodesian Ridgeback
RHOD000002		Yes	SRR15734806	PRJNA648123	Control	Rhodesian Ridgeback
RR320		Yes	SRR5117438	PRJNA648123	Control	Rhodesian Ridgeback
SKIP000002		Yes	SRR12330179	PRJNA648123	Control	Rhodesian Ridgeback
RW339A1	Yes	Yes	SRR13743383	PRJNA702911	Control	Rottweiler
RW340A1	Yes	Yes	SRR13743384	PRJNA702911	Control	Rottweiler
RW356A1	Yes	Yes	SRR22520747	PRJNA907518	Control	Rottweiler
RW589A1	Yes	Yes	SRR22520744	PRJNA907518	Control	Rottweiler
CLUPRU000001		Yes	SRR20326404	PRJNA648123	Control	Wolf
CLUPRU000002		Yes	SRR20326403	PRJNA648123	Control	Wolf
CLUPRU000003		Yes	SRR20326401	PRJNA648123	Control	Wolf
CLUPRU000004		Yes	SRR20326400	PRJNA648123	Control	Wolf
CLUPRU000005		Yes	SRR20326399	PRJNA648123	Control	Wolf
CLUPRU000006		Yes	SRR20326398	PRJNA648123	Control	Wolf
CLUPRU000007		Yes	SRR20326397	PRJNA648123	Control	Wolf
CLUPRU000008		Yes	SRR20326396	PRJNA648123	Control	Wolf
CLUPRU000009		Yes	SRR20326395	PRJNA648123	Control	Wolf
CLUPRU000010		Yes	SRR20326394	PRJNA648123	Control	Wolf
CLUPRU000011		Yes	SRR20326393	PRJNA648123	Control	Wolf
CLUPRU000012		Yes	SRR20326392	PRJNA648123	Control	Wolf
CLUPRU000013		Yes	SRR20326390	PRJNA648123	Control	Wolf
CLUPRU000014		Yes	SRR20326389	PRJNA648123	Control	Wolf
CLUPRU000019		Yes	SRR20326387	PRJNA648123	Control	Wolf
CLUPRU000020		Yes	SRR20326386	PRJNA648123	Control	Wolf
RUSH000001		Yes	SRR16048655	PRJNA648123	Control	Russian Hound
RUSH000002		Yes	SRR16048654	PRJNA648123	Control	Russian Hound
RUSH000003		Yes	SRR16048653	PRJNA648123	Control	Russian Hound
RUSH000004		Yes	SRR16048652	PRJNA648123	Control	Russian Hound
RUSH000005		Yes	SRR16048623	PRJNA648123	Control	Russian Hound
RUSH000006		Yes	SRR16048622	PRJNA648123	Control	Russian Hound
RTOY000001		Yes	SRR15734802	PRJNA648123	Control	Russian Toy
RTOY000002		Yes	SRR15734801	PRJNA648123	Control	Russian Toy
RUTY000003		Yes	SRR14750485	PRJNA648123	Control	Russian Toy
RUTY000004		Yes	SRR14750486	PRJNA648123	Control	Russian Toy
BLNK000001		Yes	SRR15734675	PRJNA648123	Control	Russian Tsvetnaya Bolonka
BLNK000002		Yes	SRR15734674	PRJNA648123	Control	Russian Tsvetnaya Bolonka
BLNK000003		Yes	SRR15734673	PRJNA648123	Control	Russian Tsvetnaya Bolonka
BLNK000004		Yes	SRR15734672	PRJNA648123	Control	Russian Tsvetnaya Bolonka
RUTY000001		Yes	SRR16048621	PRJNA648123	Control	Russian Toy
RUTY000002		Yes	SRR16048620	PRJNA648123	Control	Russian Toy
SAAR000001		Yes	SRR15734765	PRJNA648123	Control	Saarloos Wolfdog
SAAR000002		Yes	SRR16048618	PRJNA648123	Control	Saarloos Wolfdog
SAAR000003		Yes	SRR16048617	PRJNA648123	Control	Saarloos Wolfdog
SAAR000004		Yes	SRR14750487	PRJNA648123	Control	Saarloos Wolfdog
STBD000001		Yes	SRR12330160	PRJNA648123	Control	Saint Bernard Dog
STBD000002		Yes	SRR12330159	PRJNA648123	Control	Saint Bernard Dog
STBD000003		Yes	SRR12330157	PRJNA648123	Control	Saint Bernard Dog
STBD000004		Yes	SRR15734799	PRJNA648123	Control	Saint Bernard Dog
STBD000005		Yes	SRR15734798	PRJNA648123	Control	Saint Bernard Dog
STBD000006		Yes	SRR15734797	PRJNA648123	Control	Saint Bernard Dog
STBD000007		Yes	SRR14750497	PRJNA648123	Control	Saint Bernard Dog
STBD000008		Yes	SRR16288962	PRJNA648123	Control	Saint Bernard Dog
STBD000009		Yes	SRR16288961	PRJNA648123	Control	Saint Bernard Dog
STBD000010		Yes	SRR16288960	PRJNA648123	Control	Saint Bernard Dog
STBD000011		Yes	SRR16288959	PRJNA648123	Control	Saint Bernard Dog
STBD000012		Yes	SRR16288958	PRJNA648123	Control	Saint Bernard Dog
STBD000013		Yes	SRR16288956	PRJNA648123	Control	Saint Bernard Dog
SMCD000001		Yes	SRR16048557	PRJNA648123	Control	Saint Miguel Cattle Dog
SMCD000002		Yes	SRR16048556	PRJNA648123	Control	Saint Miguel Cattle Dog
SUSP000001		Yes	SRR16048536	PRJNA648123	Control	Saint-Usuge Spaniel
SALU000001		Yes	SRR20326249	PRJNA648123	Control	Saluki
SALU000002		Yes	SRR20326607	PRJNA648123	Control	Saluki
SALU000003		Yes	SRR20326444	PRJNA648123	Control	Saluki
SAMO000001		Yes	SRR12330208	PRJNA648123	Control	Samoyed
SAMO000002		Yes	SRR12330207	PRJNA648123	Control	Samoyed
SAMO000003		Yes	SRR12330206	PRJNA648123	Control	Samoyed
SAMO000004		Yes	SRR15734800	PRJNA648123	Control	Samoyed
SRAB000001		Yes	SRR20326248	PRJNA648123	Control	Sarabi
SRAB000002		Yes	SRR20326247	PRJNA648123	Control	Sarabi
SARP000001		Yes	SRR16048616	PRJNA648123	Control	Sarplaninac
SARP000002		Yes	SRR16048615	PRJNA648123	Control	Sarplaninac
SARP000003		Yes	SRR16048614	PRJNA648123	Control	Sarplaninac
SARP000004		Yes	SRR16048613	PRJNA648123	Control	Sarplaninac
SCPD000001		Yes	SRR15734851	PRJNA648123	Control	Schapendoes
SCPD000002		Yes	SRR15734850	PRJNA648123	Control	Schapendoes
SCPD000003		Yes	SRR16048612	PRJNA648123	Control	Schapendoes
SCPD000004		Yes	SRR16048611	PRJNA648123	Control	Schapendoes
CARD000002		Yes	SRR12330036	PRJNA648123	Control	Schipperke
SKIP000001		Yes	SRR12330182	PRJNA648123	Control	Schipperke
SKIP000003		Yes	SRR15734789	PRJNA648123	Control	Schipperke
SKIP000004		Yes	SRR15734788	PRJNA648123	Control	Schipperke
SKIP000005		Yes	SRR16048602	PRJNA648123	Control	Schipperke
SKIP000006		Yes	SRR16048601	PRJNA648123	Control	Schipperke
DEER000001		Yes	SRR15734796	PRJNA648123	Control	Scottish Deerhound
DEER000002		Yes	SRR15734795	PRJNA648123	Control	Scottish Deerhound
DEER000003		Yes	SRR16048819	PRJNA648123	Control	Scottish Deerhound
SEAL000002		Yes	SRR12330204	PRJNA648123	Control	Sealyham Terrier
SEAL000003		Yes	SRR12330202	PRJNA648123	Control	Sealyham Terrier
SEAL000004		Yes	SRR12330201	PRJNA648123	Control	Sealyham Terrier
SEAL000005		Yes	SRR12330200	PRJNA648123	Control	Sealyham Terrier
SEAL000006		Yes	SRR12330199	PRJNA648123	Control	Sealyham Terrier
SEAL000007		Yes	SRR12330198	PRJNA648123	Control	Sealyham Terrier
SEAL000008		Yes	SRR12330197	PRJNA648123	Control	Sealyham Terrier
SEAL000009		Yes	SRR12330196	PRJNA648123	Control	Sealyham Terrier
SEAL000010		Yes	SRR12330195	PRJNA648123	Control	Sealyham Terrier
SGGO000001		Yes	SRR16048610	PRJNA648123	Control	Segugio Italiano
SGGO000002		Yes	SRR16048609	PRJNA648123	Control	Segugio Italiano
SGGO000003		Yes	SRR16048607	PRJNA648123	Control	Segugio Italiano
SGGO000004		Yes	SRR16048606	PRJNA648123	Control	Segugio Italiano
SPEI000004		Yes	SRR16048555	PRJNA648123	Control	Shar-Pei
SSHP000001		Yes	SRR12330165	PRJNA648123	Control	Shetland Sheepdog
SSHP000002		Yes	SRR12330164	PRJNA648123	Control	Shetland Sheepdog
SSHP000003		Yes	SRR15734764	PRJNA648123	Control	Shetland Sheepdog
SSHP000004		Yes	SRR16048543	PRJNA648123	Control	Shetland Sheepdog
SHIB000001		Yes	SRR12330190	PRJNA648123	Control	Shiba Inu
SHIB000002		Yes	SRR15734790	PRJNA648123	Control	Shiba Inu
SHIB000003		Yes	SRR16048605	PRJNA648123	Control	Shiba Inu
SHIH000001		Yes	SRR12330189	PRJNA648123	Control	Shih Tzu
SHIH000002		Yes	SRR15734758	PRJNA648123	Control	Shih Tzu
SHIH000003		Yes	SRR15734756	PRJNA648123	Control	Shih Tzu
SHIH000004		Yes	SRR16048604	PRJNA648123	Control	Shih Tzu
SHIH000005		Yes	SRR16048603	PRJNA648123	Control	Shih Tzu
SIKU000001		Yes	SRR12330188	PRJNA648123	Control	Shikoku
SHIL000001		Yes	SRR20326332	PRJNA648123	Control	Shiloh Shepherd
SKWH000001		Yes	SRR16048600	PRJNA648123	Control	Silken Windhound
SKWH000002		Yes	SRR16048599	PRJNA648123	Control	Silken Windhound
SILK000001		Yes	SRR12330187	PRJNA648123	Control	Silky Terrier
SILK000002		Yes	SRR12330186	PRJNA648123	Control	Silky Terrier
SILK000003		Yes	SRR12330185	PRJNA648123	Control	Silky Terrier
SILK000004		Yes	SRR12330184	PRJNA648123	Control	Skye terrier
SILK000005		Yes	SRR12330183	PRJNA648123	Control	Skye terrier
SKYE000003		Yes	SRR20326320	PRJNA648123	Control	Skye Terrier
SLOU000001		Yes	SRR20326443	PRJNA648123	Control	Sloughi
SLOU000002		Yes	SRR15734794	PRJNA648123	Control	Sloughi
SLOU000003		Yes	SRR16048559	PRJNA648123	Control	Sloughi
SLCU000001		Yes	SRR16048566	PRJNA648123	Control	Slovak Cuvac
SLCU000002		Yes	SRR16048565	PRJNA648123	Control	Slovak Cuvac
SLCU000003		Yes	SRR16048564	PRJNA648123	Control	Slovak Cuvac
SLCU000004		Yes	SRR16048563	PRJNA648123	Control	Slovak Cuvac
SLCU000005		Yes	SRR16048562	PRJNA648123	Control	Slovak Cuvac
SLCU000006		Yes	SRR16048561	PRJNA648123	Control	Slovak Cuvac
SLCU000007		Yes	SRR16048560	PRJNA648123	Control	Slovak Cuvac
SLWP000001		Yes	SRR15734762	PRJNA648123	Control	Slovakian Wirehaired Pointer
SLWP000002		Yes	SRR15734760	PRJNA648123	Control	Slovakian Wirehaired Pointer
SLWP000003		Yes	SRR15734761	PRJNA648123	Control	Slovakian Wirehaired Pointer
SLWP000004		Yes	SRR15734759	PRJNA648123	Control	Slovakian Wirehaired Pointer
SLKV000001		Yes	SRR14750488	PRJNA648123	Control	Slovensky Kopov
SLKV000002		Yes	SRR14750489	PRJNA648123	Control	Slovensky Kopov
KMUM000001		Yes	SRR12330293	PRJNA648123	Control	Small Munsterlander
KMUM000002		Yes	SRR12330290	PRJNA648123	Control	Small Munsterlander
KMUM000003		Yes	SRR15734658	PRJNA648123	Control	Small Munsterlander
KMUM000004		Yes	SRR15734656	PRJNA648123	Control	Small Munsterlander
KMUM000005		Yes	SRR14750456	PRJNA648123	Control	Small Munsterlander
KMUM000006		Yes	SRR14750458	PRJNA648123	Control	Small Munsterlander
KMUM000007		Yes	SRR16048470	PRJNA648123	Control	Small Munsterlander
KMUM000008		Yes	SRR16048469	PRJNA648123	Control	Small Munsterlander
KMUM000009		Yes	SRR16048468	PRJNA648123	Control	Small Munsterlander
KMUM000010		Yes	SRR16048467	PRJNA648123	Control	Small Munsterlander
KMUM000011		Yes	SRR16048466	PRJNA648123	Control	Small Munsterlander
SMSH000001		Yes	SRR16288942	PRJNA648123	Control	Small Swiss Hound
SMSH000002		Yes	SRR16288941	PRJNA648123	Control	Small Swiss Hound
SMSH000003		Yes	SRR16288940	PRJNA648123	Control	Small Swiss Hound
SMSH000004		Yes	SRR16288939	PRJNA648123	Control	Small Swiss Hound
SMSH000005		Yes	SRR16288938	PRJNA648123	Control	Small Swiss Hound
SMSH000006		Yes	SRR16288937	PRJNA648123	Control	Small Swiss Hound
SMSH000007		Yes	SRR15734779	PRJNA648123	Control	Small Swiss Hound
SMSH000008		Yes	SRR15734778	PRJNA648123	Control	Small Swiss Hound
SMSH000009		Yes	SRR15734777	PRJNA648123	Control	Small Swiss Hound
SMSH000010		Yes	SRR15734776	PRJNA648123	Control	Small Swiss Hound
SMSH000011		Yes	SRR15734775	PRJNA648123	Control	Small Swiss Hound
SMSH000012		Yes	SRR15734774	PRJNA648123	Control	Small Swiss Hound
FXTE000005		Yes	SRR14750442	PRJNA648123	Control	Smooth Fox terrier
FXTE000006		Yes	SRR14750443	PRJNA648123	Control	Smooth Fox terrier
SMFX000001		Yes	SRR12330178	PRJNA648123	Control	Smooth Fox Terrier
SMFX000002		Yes	SRR12330177	PRJNA648123	Control	Smooth Fox Terrier
SMFX000003		Yes	SRR12330176	PRJNA648123	Control	Smooth Fox Terrier
SMFX000004		Yes	SRR12330175	PRJNA648123	Control	Smooth Fox Terrier
SMFX000005		Yes	SRR12330174	PRJNA648123	Control	Smooth Fox Terrier
SROV000001		Yes	SRR15734773	PRJNA648123	Control	South Russian Ovcharka
SROV000002		Yes	SRR16048548	PRJNA648123	Control	South Russian Ovcharka
SROV000003		Yes	SRR16048545	PRJNA648123	Control	South Russian Ovcharka
SROV000004		Yes	SRR16048544	PRJNA648123	Control	South Russian Ovcharka
SPMT000001		Yes	SRR16048552	PRJNA648123	Control	Spanish Mastiff
SPMT000002		Yes	SRR16048551	PRJNA648123	Control	Spanish Mastiff
SPMT000003		Yes	SRR16048550	PRJNA648123	Control	Spanish Mastiff
SPMT000004		Yes	SRR16048549	PRJNA648123	Control	Spanish Mastiff
SPMT000005		Yes	SRR14750493	PRJNA648123	Control	Spanish Mastiff
SPMT000006		Yes	SRR14750494	PRJNA648123	Control	Spanish Mastiff
SPWD000001		Yes	SRR15734833	PRJNA648123	Control	Spanish Water Dog
SPWD000002		Yes	SRR15100229	PRJNA648123	Control	Spanish Water Dog
SPWD000003		Yes	SRR14750495	PRJNA648123	Control	Spanish Water Dog
SPWD000004		Yes	SRR14750496	PRJNA648123	Control	Spanish Water Dog
SPIN000001		Yes	SRR12330172	PRJNA648123	Control	Spinone Italiano
SPIN000002		Yes	SRR12330171	PRJNA648123	Control	Spinone Italiano
SPIN000004		Yes	SRR12330168	PRJNA648123	Control	Spinone Italiano
SPIN000005		Yes	SRR12330167	PRJNA648123	Control	Spinone Italiano
SPIN000006		Yes	SRR12330166	PRJNA648123	Control	Spinone Italiano
SPIN000007		Yes	SRR16048554	PRJNA648123	Control	Spinone Italiano
SPIN000008		Yes	SRR16048553	PRJNA648123	Control	Spinone Italiano
VILLLK000001		Yes	SRR20326637	PRJNA648123	Control	Village Dog (Sri Lanka)
STBY000001		Yes	SRR12330156	PRJNA648123	Control	Stabyhoun
STBY000002		Yes	SRR16048539	PRJNA648123	Control	Stabyhoun
STBY000003		Yes	SRR16048538	PRJNA648123	Control	Stabyhoun
STBY000004		Yes	SRR16048537	PRJNA648123	Control	Stabyhoun
STAF000001		Yes	SRR12330163	PRJNA648123	Control	Staffordshire Bull Terrier
STAF000002		Yes	SRR12330162	PRJNA648123	Control	Staffordshire Bull Terrier
STAF000003		Yes	SRR12330161	PRJNA648123	Control	Staffordshire Bull Terrier
STAF000004		Yes	SRR16048542	PRJNA648123	Control	Staffordshire Bull Terrier
STAF000005		Yes	SRR16048541	PRJNA648123	Control	Staffordshire Bull Terrier
STAF000006		Yes	SRR16048540	PRJNA648123	Control	Staffordshire Bull Terrier
SSNZ000001		Yes	SRR15734780	PRJNA648123	Control	Standard Schnauzer
SUSX000001		Yes	SRR12330155	PRJNA648123	Control	Sussex Spaniel
SUSX000002		Yes	SRR12330154	PRJNA648123	Control	Sussex Spaniel
SUSX000003		Yes	SRR12330153	PRJNA648123	Control	Sussex Spaniel
SUSX000004		Yes	SRR12330152	PRJNA648123	Control	Sussex Spaniel
SUSX000005		Yes	SRR12330151	PRJNA648123	Control	Sussex Spaniel
SUSX000006		Yes	SRR12330150	PRJNA648123	Control	Sussex Spaniel
CLUPSE000001		Yes	SRR13376347	PRJNA648123	Control	Wolf
CLUPSE000002		Yes	SRR13376346	PRJNA648123	Control	Wolf
CLUPSE000003		Yes	SRR13376345	PRJNA648123	Control	Wolf
CLUPSE000004		Yes	SRR13376344	PRJNA648123	Control	Wolf
CLUPSE000005		Yes	SRR13376343	PRJNA648123	Control	Wolf
CLUPSE000006		Yes	SRR13376342	PRJNA648123	Control	Wolf
JPK344A1	Yes	Yes	SRR22520748	PRJNA907518	Control	Swedish Elkhound
SWEH000001		Yes	SRR16048531	PRJNA648123	Control	Swedish Elkhound
SWEH000002		Yes	SRR16048530	PRJNA648123	Control	Swedish Elkhound
SWEH000003		Yes	SRR16048529	PRJNA648123	Control	Swedish Elkhound
SWEH000004		Yes	SRR16048528	PRJNA648123	Control	Swedish Elkhound
SLAP000001		Yes	SRR16048598	PRJNA648123	Control	Swedish Lapphund
SLAP000002		Yes	SRR16048596	PRJNA648123	Control	Swedish Lapphund
SLAP000003		Yes	SRR16048567	PRJNA648123	Control	Swedish Lapphund
SVAL000007		Yes	SRR12330149	PRJNA648123	Control	Swedish Vallhund
SVAL000008		Yes	SRR16048534	PRJNA648123	Control	Swedish Vallhund
SVAL000009		Yes	SRR16048533	PRJNA648123	Control	Swedish Vallhund
SVAL000010		Yes	SRR16048532	PRJNA648123	Control	Swedish Vallhund
SWWE000001		Yes	SRR16048527	PRJNA648123	Control	Swedish White Elkhound
SWWE000002		Yes	SRR16048526	PRJNA648123	Control	Swedish White Elkhound
SWWE000004		Yes	SRR16048523	PRJNA648123	Control	Swedish White Elkhound
SWWE000005		Yes	SRR16048522	PRJNA648123	Control	Swedish White Elkhound
SWWE000006		Yes	SRR16048521	PRJNA648123	Control	Swedish White Elkhound
SWWE000007		Yes	SRR16048520	PRJNA648123	Control	Swedish White Elkhound
SWWE000008		Yes	SRR16048519	PRJNA648123	Control	Swedish White Elkhound
SWHN000001		Yes	SRR15734787	PRJNA648123	Control	Swiss Hound
SWHN000002		Yes	SRR15734786	PRJNA648123	Control	Swiss Hound
SWHN000003		Yes	SRR15734785	PRJNA648123	Control	Swiss Hound
SWHN000004		Yes	SRR15734784	PRJNA648123	Control	Swiss Hound
SWHN000005		Yes	SRR15734783	PRJNA648123	Control	Swiss Hound
SWHN000006		Yes	SRR15734781	PRJNA648123	Control	Swiss Hound
SWHN000007		Yes	SRR16288949	PRJNA648123	Control	Swiss Hound
SWHN000008		Yes	SRR16288948	PRJNA648123	Control	Swiss Hound
SWHN000009		Yes	SRR16288947	PRJNA648123	Control	Swiss Hound
SWHN000010		Yes	SRR16288945	PRJNA648123	Control	Swiss Hound
SWHN000011		Yes	SRR16288944	PRJNA648123	Control	Swiss Hound
SWHN000012		Yes	SRR16288943	PRJNA648123	Control	Swiss Hound
CLUPTJ000001		Yes	SRR20326385	PRJNA648123	Control	Wolf
CLUPTJ000002		Yes	SRR20326384	PRJNA648123	Control	Wolf
CLUPTJ000003		Yes	SRR20326383	PRJNA648123	Control	Wolf
CLUPTJ000004		Yes	SRR20326382	PRJNA648123	Control	Wolf
CLUPTJ000005		Yes	SRR20326381	PRJNA648123	Control	Wolf
CLUPTJ000006		Yes	SRR20326251	PRJNA648123	Control	Wolf
CLUPTJ000007		Yes	SRR20326250	PRJNA648123	Control	Wolf
VILLTJ000001		Yes	SRR20326625	PRJNA648123	Control	Village Dog (Tajikistan)
TMSK000001		Yes	SRR16288936	PRJNA648123	Control	Tamaskan
TAZI000001		Yes	SRR20326442	PRJNA648123	Control	Tazi
TAZI000003		Yes	SRR20326440	PRJNA648123	Control	Tazi
ROOS000001		Yes	SRR12330211	PRJNA648123	Control	Teddy Roosevelt Terrier
ROOS000002		Yes	SRR12330210	PRJNA648123	Control	Teddy Roosevelt Terrier
THAI000001		Yes	SRR15734755	PRJNA648123	Control	Thai Ridgeback
THAI000002		Yes	SRR15734754	PRJNA648123	Control	Thai Ridgeback
THAI000003		Yes	SRR15734753	PRJNA648123	Control	Thai Ridgeback
THAI000004		Yes	SRR16048518	PRJNA648123	Control	Thai Ridgeback
THAI000005		Yes	SRR16048517	PRJNA648123	Control	Thai Ridgeback
THAI000006		Yes	SRR16048516	PRJNA648123	Control	Thai Ridgeback
THAI000007		Yes	SRR16048515	PRJNA648123	Control	Thai Ridgeback
THAI000008		Yes	SRR16048514	PRJNA648123	Control	Thai Ridgeback
THAI000009		Yes	SRR16048512	PRJNA648123	Control	Thai Ridgeback
VILLTH000001		Yes	SRR20326636	PRJNA648123	Control	Village Dog (Thailand)
VILLTH000002		Yes	SRR20326635	PRJNA648123	Control	Village Dog (Thailand)
VILLTH000003		Yes	SRR20326634	PRJNA648123	Control	Village Dog (Thailand)
VILLTH000004		Yes	SRR20326633	PRJNA648123	Control	Village Dog (Thailand)
VILLTH000005		Yes	SRR20326632	PRJNA648123	Control	Village Dog (Thailand)
VILLTH000006		Yes	SRR20326631	PRJNA648123	Control	Village Dog (Thailand)
VILLTH000008		Yes	SRR20326629	PRJNA648123	Control	Village Dog (Thailand)
VILLTH000009		Yes	SRR20326627	PRJNA648123	Control	Village Dog (Thailand)
TIBS000001		Yes	SRR12330148	PRJNA648123	Control	Tibetan Spaniel
TIBS000005		Yes	SRR16048455	PRJNA648123	Control	Tibetan Spaniel
TIBS000006		Yes	SRR16048454	PRJNA648123	Control	Tibetan Spaniel
TIBS000007		Yes	SRR16048453	PRJNA648123	Control	Tibetan Spaniel
TIBT000001		Yes	SRR15734752	PRJNA648123	Control	Tibetan Terrier
TIBT000002		Yes	SRR16048452	PRJNA648123	Control	Tibetan Terrier
TIBT000003		Yes	SRR14750499	PRJNA648123	Control	Tibetan Terrier
TOSA000001		Yes	SRR12330143	PRJNA648123	Control	Tosa Inu
TOSA000002		Yes	SRR12330142	PRJNA648123	Control	Tosa Inu
TOSA000003		Yes	SRR20326662	PRJNA648123	Control	Tosa Inu
TYFX000001		Yes	SRR12330137	PRJNA648123	Control	Toy Fox Terrier
TYFX000002		Yes	SRR12330135	PRJNA648123	Control	Toy Fox Terrier
TYFX000003		Yes	SRR12330134	PRJNA648123	Control	Toy Fox Terrier
TYFX000004		Yes	SRR12330133	PRJNA648123	Control	Toy Fox Terrier
TYFX000005		Yes	SRR12330132	PRJNA648123	Control	Toy Fox Terrier
TYFX000006		Yes	SRR12330131	PRJNA648123	Control	Toy Fox Terrier
TYFX000007		Yes	SRR12330130	PRJNA648123	Control	Toy Fox Terrier
TYFX000008		Yes	SRR16048451	PRJNA648123	Control	Toy Fox Terrier
TYFX000009		Yes	SRR16048450	PRJNA648123	Control	Toy Fox Terrier
TYFX000010		Yes	SRR16048449	PRJNA648123	Control	Toy Fox Terrier
TPOO000001		Yes	SRR15734828	PRJNA648123	Control	Toy Poodle
TPOO000002		Yes	SRR14750500	PRJNA648123	Control	Toy Poodle
TWCH000002		Yes	SRR12330138	PRJNA648123	Control	Treeing Walker Coonhound
TURM000001		Yes	SRR20326439	PRJNA648123	Control	Turkish Mastiff
TURM000002		Yes	SRR20326438	PRJNA648123	Control	Turkish Mastiff
TURM000003		Yes	SRR20326437	PRJNA648123	Control	Turkish Mastiff
TURM000004		Yes	SRR20326436	PRJNA648123	Control	Turkish Mastiff
TURM000005		Yes	SRR20326435	PRJNA648123	Control	Turkish Mastiff
ZERD000001		Yes	SRR20326511	PRJNA648123	Control	Turkish Zerdava
ZERD000002		Yes	SRR20326510	PRJNA648123	Control	Turkish Zerdava
ZERD000003		Yes	SRR20326509	PRJNA648123	Control	Turkish Zerdava
ZERD000004		Yes	SRR20326284	PRJNA648123	Control	Turkish Zerdava
VILLTC000001		Yes	SRR20326500	PRJNA648123	Control	Village Dog (Turks and Caicos Islands)
BFDB000004		Yes	SRR14750510	PRJNA648123	Control	Unknown
BLUE000003		Yes	SRR20326321	PRJNA648123	Control	Unknown
DSHP000001		Yes	SRR15734727	PRJNA648123	Control	Unknown
MPIN000007		Yes	SRR14750470	PRJNA648123	Control	Unknown
PBGV000011		Yes	SRR14750331	PRJNA648123	Control	Unknown
PUDL000004		Yes	SRR14750355	PRJNA648123	Control	Unknown
TWCH000001		Yes	SRR12330139	PRJNA648123	Control	Unknown
CLATUS000001		Yes	SRR20326496	PRJNA648123	Control	Coyote
CLATUS000002		Yes	SRR20326495	PRJNA648123	Control	Coyote
CLATUS000003		Yes	SRR20326494	PRJNA648123	Control	Coyote
CLATUS000004		Yes	SRR20326493	PRJNA648123	Control	Coyote
VILLUZ000001		Yes	SRR20326526	PRJNA648123	Control	Village Dog (Uzbekistan)
VILLUZ000002		Yes	SRR20326525	PRJNA648123	Control	Village Dog (Uzbekistan)
VILLUZ000003		Yes	SRR20326524	PRJNA648123	Control	Village Dog (Uzbekistan)
VILLUZ000004		Yes	SRR20326523	PRJNA648123	Control	Village Dog (Uzbekistan)
VILLUZ000005		Yes	SRR20326522	PRJNA648123	Control	Village Dog (Uzbekistan)
VILLUZ000006		Yes	SRR20326521	PRJNA648123	Control	Village Dog (Uzbekistan)
VIZS000001		Yes	SRR12330129	PRJNA648123	Control	Vizsla
VIZS000002		Yes	SRR12330128	PRJNA648123	Control	Vizsla
VIZS000003		Yes	SRR15734864	PRJNA648123	Control	Vizsla
VIZS000004		Yes	SRR15734863	PRJNA648123	Control	Vizsla
VIZS000005		Yes	SRR15734862	PRJNA648123	Control	Vizsla
VIZS000006		Yes	SRR14750501	PRJNA648123	Control	Vizsla
VIZS000007		Yes	SRR14750502	PRJNA648123	Control	Vizsla
VPIN000001		Yes	SRR16048448	PRJNA648123	Control	Volpino Italiano
VPIN000002		Yes	SRR16048447	PRJNA648123	Control	Volpino Italiano
VPIN000003		Yes	SRR16048445	PRJNA648123	Control	Volpino Italiano
VPIN000004		Yes	SRR16048444	PRJNA648123	Control	Volpino Italiano
VPIN000005		Yes	SRR16048443	PRJNA648123	Control	Volpino Italiano
VPIN000006		Yes	SRR16048895	PRJNA648123	Control	Volpino Italiano
WEIM000001		Yes	SRR12330127	PRJNA648123	Control	Weimaraner
WEIM000002		Yes	SRR12330126	PRJNA648123	Control	Weimaraner
WEIM000003		Yes	SRR15734749	PRJNA648123	Control	Weimaraner
WEIM000004		Yes	SRR15734748	PRJNA648123	Control	Weimaraner
WEIM000005		Yes	SRR14750504	PRJNA648123	Control	Weimaraner
WSSP000002		Yes	SRR12330112	PRJNA648123	Control	Welsh Springer Spaniel
WSSP000003		Yes	SRR16048888	PRJNA648123	Control	Welsh Springer Spaniel
WSSP000004		Yes	SRR16048887	PRJNA648123	Control	Welsh Springer Spaniel
WSSP000005		Yes	SRR14750357	PRJNA648123	Control	Welsh Springer Spaniel
WELT000001		Yes	SRR12330124	PRJNA648123	Control	Welsh Terrier
WELT000002		Yes	SRR12330123	PRJNA648123	Control	Welsh Terrier
WELT000003		Yes	SRR12330122	PRJNA648123	Control	Welsh Terrier
WELT000004		Yes	SRR15734743	PRJNA648123	Control	Welsh Terrier
WELT000005		Yes	SRR16048894	PRJNA648123	Control	Welsh Terrier
WHIP000001		Yes	SRR12330121	PRJNA648123	Control	Whippet
WHIP000002		Yes	SRR12330120	PRJNA648123	Control	Whippet
WHIP000003		Yes	SRR15734747	PRJNA648123	Control	Whippet
WHIP000004		Yes	SRR16048893	PRJNA648123	Control	Whippet
WHIP000005		Yes	SRR16048892	PRJNA648123	Control	Whippet
WHIP000006		Yes	SRR14750505	PRJNA648123	Control	Whippet
BBLS000001		Yes	SRR15734710	PRJNA648123	Control	White Swiss Shepherd Dog
BBLS000002		Yes	SRR15734708	PRJNA648123	Control	White Swiss Shepherd Dog
BBLS000003		Yes	SRR15734707	PRJNA648123	Control	White Swiss Shepherd Dog
WSSD000003		Yes	SRR16048891	PRJNA648123	Control	White Swiss Shepherd Dog
WSSD000004		Yes	SRR16048890	PRJNA648123	Control	White Swiss Shepherd Dog
WSSD000005		Yes	SRR16288968	PRJNA648123	Control	White Swiss Shepherd Dog
WSSD000006		Yes	SRR16288957	PRJNA648123	Control	White Swiss Shepherd Dog
WSSD000007		Yes	SRR16288946	PRJNA648123	Control	White Swiss Shepherd Dog
WSSD000008		Yes	SRR16288935	PRJNA648123	Control	White Swiss Shepherd Dog
WSSD000009		Yes	SRR16288922	PRJNA648123	Control	White Swiss Shepherd Dog
[truncated: 32 more rows]
